# Supplementary material for: PCH1 integrates circadian and light-signaling pathways to control photoperiod-responsive growth in Arabidopsis
Source: eLife. 2016 Feb 3;5:e13292. doi: 10.7554/eLife.13292 (PMC4755757; doi:10.7554/eLife.13292)
Supplement: Figure 2—source data 1. — Hypocotyl lengths (mm) of 4-day-old WT, pch1, PCH1ox3, elf3-2, elf4-2 and phyB-9 seedlings grown under long day, 12L:12D and short day conditions, with n = 20. DOI: http://dx.doi.org/10.7554/eLife.13292.010 [file elife-13292-fig2-data1.xlsx]

## Sheet: WT pch1 PCH13 elf3-2 elf4-2 and
	WT																				pch1																				PCH1ox3
Long Day	1.419	1.253	1.313	1.457	1.253	1.274	1.28	1.366	1.367	1.147	1.104	1.286	1.231	1.368	1.172	1.227	1.172	1.414	1.276	1.764	1.361	1.266	1.502	1.15	1.058	1.187	1.326	1.314	1.714	1.493	1.411	1.217	1.344	1.353	1.483	1.238	1.408	1.367	1.395	1.187	0.752	0.994	1.049	0.565	0.839	0.939	0.902	0.653	0.683
12L:12D	1.203	1.385	1.009	1.496	1.678	1.233	1.114	1.482	1.479	1.311	1.317	1.381	1.667	1.38	1.846	1.672	1.788	1.501	1.451	1.251	1.859	1.72	2.208	2.05	1.767	2.156	1.682	1.729	1.619	2.386	2.152	2.104	2.028	1.82	1.925	1.478	1.808	1.645	1.581	2.006	0.765	0.633	0.815	0.644	0.716	0.757	0.862	1.189	0.906
Short Day	3.364	3.087	3.1	2.986	3.128	3.479	2.891	3.102	2.403	2.763	3.173	3.238	3.359	2.806	3.406	3.599	3.304	2.557	3.431	2.683	4.741	4.429	4.188	4.177	4.969	4.888	4.777	5.17	4.783	4.607	5.056	4.586	4.827	4.825	5.098	4.564	4.715	4.769	4.944	4.951	1.347	1.451	1.472	1.858	1.676	1.514	1.587	1.688	1.276
[truncated: 71 more columns]
