# Supplementary material for: PCH1 integrates circadian and light-signaling pathways to control photoperiod-responsive growth in Arabidopsis
Source: eLife. 2016 Feb 3;5:e13292. doi: 10.7554/eLife.13292 (PMC4755757; doi:10.7554/eLife.13292)
Supplement: Figure 2—source data 2. — 2-way ANOVA analyses were carried out using GraphPad Prism (version 6.0, Graphpad.com, La Jolla, California), with Bonferroni's multiple comparisons test results. DOI: http://dx.doi.org/10.7554/eLife.13292.011 [file elife-13292-fig2-data2.xlsx]

## Sheet: Tabular results
Table Analyzed	WT pch1 PCH13 elf3-2 elf4-2 and phyB-9
Two-way ANOVA	Ordinary
Alpha	0.05
Source of Variation	% of total variation	P value	P value summary	Significant?
Interaction	7.649	< 0.0001	****	Yes
Row Factor	53.21	< 0.0001	****	Yes
Column Factor	34.61	< 0.0001	****	Yes
ANOVA table	SS	DF	MS	F (DFn	DFd)	P value
Interaction	65.4	10	6.54	F (10	342) = 57.74	P < 0.0001
Row Factor	454.9	2	227.5	F (2	342) = 2008	P < 0.0001
Column Factor	295.9	5	59.18	F (5	342) = 522.5	P < 0.0001
Residual	38.74	342	0.1133
Number of missing values	0

## Sheet: Multiple comparisons
Bonferroni's multiple comparisons test	Mean Diff.	95% CI of diff.	Significant?	Summary	Adjusted P Value
Long Day:WT vs. Long Day:pch1	-0.03155	-0.4179 to 0.3548	No	ns	> 0.9999
Long Day:WT vs. Long Day:PCH1ox3	0.4369	0.05058 to 0.8232	Yes	**	0.0077
Long Day:WT vs. Long Day:elf3-2	-1.151	-1.537 to -0.7642	Yes	****	< 0.0001
Long Day:WT vs. Long Day:elf4-2	-0.8611	-1.247 to -0.4747	Yes	****	< 0.0001
Long Day:WT vs. Long Day:phyB-9	-1.223	-1.609 to -0.8362	Yes	****	< 0.0001
Long Day:WT vs. 12L:12D:WT	-0.1251	-0.5114 to 0.2613	No	ns	> 0.9999
Long Day:WT vs. 12L:12D:pch1	-0.579	-0.9653 to -0.1927	Yes	****	< 0.0001
Long Day:WT vs. 12L:12D:PCH1ox3	0.4862	0.09988 to 0.8725	Yes	**	0.0011
Long Day:WT vs. 12L:12D:elf3-2	-1.446	-1.832 to -1.060	Yes	****	< 0.0001
Long Day:WT vs. 12L:12D:elf4-2	-1.272	-1.659 to -0.8860	Yes	****	< 0.0001
Long Day:WT vs. 12L:12D:phyB-9	-1.117	-1.503 to -0.7305	Yes	****	< 0.0001
Long Day:WT vs. Short Day:WT	-1.786	-2.172 to -1.399	Yes	****	< 0.0001
Long Day:WT vs. Short Day:pch1	-3.446	-3.832 to -3.060	Yes	****	< 0.0001
Long Day:WT vs. Short Day:PCH1ox3	-0.258	-0.6443 to 0.1283	No	ns	> 0.9999
Long Day:WT vs. Short Day:elf3-2	-4.348	-4.735 to -3.962	Yes	****	< 0.0001
Long Day:WT vs. Short Day:elf4-2	-3.719	-4.106 to -3.333	Yes	****	< 0.0001
Long Day:WT vs. Short Day:phyB-9	-4.152	-4.538 to -3.766	Yes	****	< 0.0001
Long Day:pch1 vs. Long Day:PCH1ox3	0.4685	0.08213 to 0.8548	Yes	**	0.0022
Long Day:pch1 vs. Long Day:elf3-2	-1.119	-1.505 to -0.7327	Yes	****	< 0.0001
Long Day:pch1 vs. Long Day:elf4-2	-0.8295	-1.216 to -0.4432	Yes	****	< 0.0001
Long Day:pch1 vs. Long Day:phyB-9	-1.191	-1.577 to -0.8047	Yes	****	< 0.0001
Long Day:pch1 vs. 12L:12D:WT	-0.0935	-0.4798 to 0.2928	No	ns	> 0.9999
Long Day:pch1 vs. 12L:12D:pch1	-0.5475	-0.9338 to -0.1611	Yes	****	< 0.0001
Long Day:pch1 vs. 12L:12D:PCH1ox3	0.5178	0.1314 to 0.9041	Yes	***	0.0003
Long Day:pch1 vs. 12L:12D:elf3-2	-1.415	-1.801 to -1.028	Yes	****	< 0.0001
Long Day:pch1 vs. 12L:12D:elf4-2	-1.241	-1.627 to -0.8544	Yes	****	< 0.0001
Long Day:pch1 vs. 12L:12D:phyB-9	-1.085	-1.472 to -0.6989	Yes	****	< 0.0001
Long Day:pch1 vs. Short Day:WT	-1.754	-2.141 to -1.368	Yes	****	< 0.0001
Long Day:pch1 vs. Short Day:pch1	-3.415	-3.801 to -3.028	Yes	****	< 0.0001
Long Day:pch1 vs. Short Day:PCH1ox3	-0.2265	-0.6128 to 0.1599	No	ns	> 0.9999
Long Day:pch1 vs. Short Day:elf3-2	-4.317	-4.703 to -3.930	Yes	****	< 0.0001
Long Day:pch1 vs. Short Day:elf4-2	-3.688	-4.074 to -3.302	Yes	****	< 0.0001
Long Day:pch1 vs. Short Day:phyB-9	-4.12	-4.507 to -3.734	Yes	****	< 0.0001
Long Day:PCH1ox3 vs. Long Day:elf3-2	-1.587	-1.974 to -1.201	Yes	****	< 0.0001
Long Day:PCH1ox3 vs. Long Day:elf4-2	-1.298	-1.684 to -0.9116	Yes	****	< 0.0001
Long Day:PCH1ox3 vs. Long Day:phyB-9	-1.659	-2.046 to -1.273	Yes	****	< 0.0001
Long Day:PCH1ox3 vs. 12L:12D:WT	-0.562	-0.9483 to -0.1756	Yes	****	< 0.0001
Long Day:PCH1ox3 vs. 12L:12D:pch1	-1.016	-1.402 to -0.6296	Yes	****	< 0.0001
Long Day:PCH1ox3 vs. 12L:12D:PCH1ox3	0.0493	-0.3370 to 0.4356	No	ns	> 0.9999
Long Day:PCH1ox3 vs. 12L:12D:elf3-2	-1.883	-2.269 to -1.497	Yes	****	< 0.0001
Long Day:PCH1ox3 vs. 12L:12D:elf4-2	-1.709	-2.096 to -1.323	Yes	****	< 0.0001
Long Day:PCH1ox3 vs. 12L:12D:phyB-9	-1.554	-1.940 to -1.167	Yes	****	< 0.0001
Long Day:PCH1ox3 vs. Short Day:WT	-2.223	-2.609 to -1.836	Yes	****	< 0.0001
Long Day:PCH1ox3 vs. Short Day:pch1	-3.883	-4.269 to -3.497	Yes	****	< 0.0001
Long Day:PCH1ox3 vs. Short Day:PCH1ox3	-0.6949	-1.081 to -0.3086	Yes	****	< 0.0001
Long Day:PCH1ox3 vs. Short Day:elf3-2	-4.785	-5.172 to -4.399	Yes	****	< 0.0001
Long Day:PCH1ox3 vs. Short Day:elf4-2	-4.156	-4.543 to -3.770	Yes	****	< 0.0001
Long Day:PCH1ox3 vs. Short Day:phyB-9	-4.589	-4.975 to -4.202	Yes	****	< 0.0001
Long Day:elf3-2 vs. Long Day:elf4-2	0.2895	-0.09682 to 0.6758	No	ns	> 0.9999
Long Day:elf3-2 vs. Long Day:phyB-9	-0.072	-0.4583 to 0.3143	No	ns	> 0.9999
Long Day:elf3-2 vs. 12L:12D:WT	1.026	0.6392 to 1.412	Yes	****	< 0.0001
Long Day:elf3-2 vs. 12L:12D:pch1	0.5716	0.1852 to 0.9579	Yes	****	< 0.0001
Long Day:elf3-2 vs. 12L:12D:PCH1ox3	1.637	1.250 to 2.023	Yes	****	< 0.0001
Long Day:elf3-2 vs. 12L:12D:elf3-2	-0.2956	-0.6819 to 0.09077	No	ns	0.8855
Long Day:elf3-2 vs. 12L:12D:elf4-2	-0.1218	-0.5081 to 0.2646	No	ns	> 0.9999
Long Day:elf3-2 vs. 12L:12D:phyB-9	0.03375	-0.3526 to 0.4201	No	ns	> 0.9999
Long Day:elf3-2 vs. Short Day:WT	-0.6353	-1.022 to -0.2489	Yes	****	< 0.0001
Long Day:elf3-2 vs. Short Day:pch1	-2.296	-2.682 to -1.909	Yes	****	< 0.0001
Long Day:elf3-2 vs. Short Day:PCH1ox3	0.8926	0.5062 to 1.279	Yes	****	< 0.0001
Long Day:elf3-2 vs. Short Day:elf3-2	-3.198	-3.584 to -2.811	Yes	****	< 0.0001
Long Day:elf3-2 vs. Short Day:elf4-2	-2.569	-2.955 to -2.183	Yes	****	< 0.0001
Long Day:elf3-2 vs. Short Day:phyB-9	-3.001	-3.388 to -2.615	Yes	****	< 0.0001
Long Day:elf4-2 vs. Long Day:phyB-9	-0.3615	-0.7478 to 0.02482	No	ns	0.1166
Long Day:elf4-2 vs. 12L:12D:WT	0.736	0.3497 to 1.122	Yes	****	< 0.0001
Long Day:elf4-2 vs. 12L:12D:pch1	0.2821	-0.1043 to 0.6684	No	ns	> 0.9999
Long Day:elf4-2 vs. 12L:12D:PCH1ox3	1.347	0.9609 to 1.734	Yes	****	< 0.0001
Long Day:elf4-2 vs. 12L:12D:elf3-2	-0.5851	-0.9714 to -0.1987	Yes	****	< 0.0001
Long Day:elf4-2 vs. 12L:12D:elf4-2	-0.4113	-0.7976 to -0.02493	Yes	*	0.0204
Long Day:elf4-2 vs. 12L:12D:phyB-9	-0.2558	-0.6421 to 0.1306	No	ns	> 0.9999
Long Day:elf4-2 vs. Short Day:WT	-0.9248	-1.311 to -0.5384	Yes	****	< 0.0001
Long Day:elf4-2 vs. Short Day:pch1	-2.585	-2.971 to -2.199	Yes	****	< 0.0001
Long Day:elf4-2 vs. Short Day:PCH1ox3	0.6031	0.2167 to 0.9894	Yes	****	< 0.0001
Long Day:elf4-2 vs. Short Day:elf3-2	-3.487	-3.874 to -3.101	Yes	****	< 0.0001
Long Day:elf4-2 vs. Short Day:elf4-2	-2.858	-3.245 to -2.472	Yes	****	< 0.0001
Long Day:elf4-2 vs. Short Day:phyB-9	-3.291	-3.677 to -2.904	Yes	****	< 0.0001
Long Day:phyB-9 vs. 12L:12D:WT	1.098	0.7112 to 1.484	Yes	****	< 0.0001
Long Day:phyB-9 vs. 12L:12D:pch1	0.6436	0.2572 to 1.030	Yes	****	< 0.0001
Long Day:phyB-9 vs. 12L:12D:PCH1ox3	1.709	1.322 to 2.095	Yes	****	< 0.0001
Long Day:phyB-9 vs. 12L:12D:elf3-2	-0.2236	-0.6099 to 0.1628	No	ns	> 0.9999
Long Day:phyB-9 vs. 12L:12D:elf4-2	-0.04975	-0.4361 to 0.3366	No	ns	> 0.9999
Long Day:phyB-9 vs. 12L:12D:phyB-9	0.1058	-0.2806 to 0.4921	No	ns	> 0.9999
Long Day:phyB-9 vs. Short Day:WT	-0.5633	-0.9496 to -0.1769	Yes	****	< 0.0001
Long Day:phyB-9 vs. Short Day:pch1	-2.224	-2.610 to -1.837	Yes	****	< 0.0001
Long Day:phyB-9 vs. Short Day:PCH1ox3	0.9646	0.5782 to 1.351	Yes	****	< 0.0001
Long Day:phyB-9 vs. Short Day:elf3-2	-3.126	-3.512 to -2.739	Yes	****	< 0.0001
Long Day:phyB-9 vs. Short Day:elf4-2	-2.497	-2.883 to -2.111	Yes	****	< 0.0001
Long Day:phyB-9 vs. Short Day:phyB-9	-2.929	-3.316 to -2.543	Yes	****	< 0.0001
12L:12D:WT vs. 12L:12D:pch1	-0.454	-0.8403 to -0.06763	Yes	**	0.004
12L:12D:WT vs. 12L:12D:PCH1ox3	0.6113	0.2249 to 0.9976	Yes	****	< 0.0001
12L:12D:WT vs. 12L:12D:elf3-2	-1.321	-1.707 to -0.9347	Yes	****	< 0.0001
12L:12D:WT vs. 12L:12D:elf4-2	-1.147	-1.534 to -0.7609	Yes	****	< 0.0001
12L:12D:WT vs. 12L:12D:phyB-9	-0.9918	-1.378 to -0.6054	Yes	****	< 0.0001
12L:12D:WT vs. Short Day:WT	-1.661	-2.047 to -1.274	Yes	****	< 0.0001
12L:12D:WT vs. Short Day:pch1	-3.321	-3.707 to -2.935	Yes	****	< 0.0001
12L:12D:WT vs. Short Day:PCH1ox3	-0.133	-0.5193 to 0.2534	No	ns	> 0.9999
12L:12D:WT vs. Short Day:elf3-2	-4.223	-4.610 to -3.837	Yes	****	< 0.0001
12L:12D:WT vs. Short Day:elf4-2	-3.594	-3.981 to -3.208	Yes	****	< 0.0001
12L:12D:WT vs. Short Day:phyB-9	-4.027	-4.413 to -3.640	Yes	****	< 0.0001
12L:12D:pch1 vs. 12L:12D:PCH1ox3	1.065	0.6789 to 1.452	Yes	****	< 0.0001
12L:12D:pch1 vs. 12L:12D:elf3-2	-0.8671	-1.253 to -0.4808	Yes	****	< 0.0001
12L:12D:pch1 vs. 12L:12D:elf4-2	-0.6933	-1.080 to -0.3070	Yes	****	< 0.0001
12L:12D:pch1 vs. 12L:12D:phyB-9	-0.5378	-0.9241 to -0.1515	Yes	***	0.0001
12L:12D:pch1 vs. Short Day:WT	-1.207	-1.593 to -0.8205	Yes	****	< 0.0001
12L:12D:pch1 vs. Short Day:pch1	-2.867	-3.253 to -2.481	Yes	****	< 0.0001
12L:12D:pch1 vs. Short Day:PCH1ox3	0.321	-0.06532 to 0.7073	No	ns	0.4209
12L:12D:pch1 vs. Short Day:elf3-2	-3.769	-4.156 to -3.383	Yes	****	< 0.0001
12L:12D:pch1 vs. Short Day:elf4-2	-3.14	-3.527 to -2.754	Yes	****	< 0.0001
12L:12D:pch1 vs. Short Day:phyB-9	-3.573	-3.959 to -3.187	Yes	****	< 0.0001
12L:12D:PCH1ox3 vs. 12L:12D:elf3-2	-1.932	-2.319 to -1.546	Yes	****	< 0.0001
12L:12D:PCH1ox3 vs. 12L:12D:elf4-2	-1.759	-2.145 to -1.372	Yes	****	< 0.0001
12L:12D:PCH1ox3 vs. 12L:12D:phyB-9	-1.603	-1.989 to -1.217	Yes	****	< 0.0001
12L:12D:PCH1ox3 vs. Short Day:WT	-2.272	-2.658 to -1.886	Yes	****	< 0.0001
12L:12D:PCH1ox3 vs. Short Day:pch1	-3.932	-4.319 to -3.546	Yes	****	< 0.0001
12L:12D:PCH1ox3 vs. Short Day:PCH1ox3	-0.7442	-1.131 to -0.3579	Yes	****	< 0.0001
12L:12D:PCH1ox3 vs. Short Day:elf3-2	-4.835	-5.221 to -4.448	Yes	****	< 0.0001
12L:12D:PCH1ox3 vs. Short Day:elf4-2	-4.206	-4.592 to -3.819	Yes	****	< 0.0001
12L:12D:PCH1ox3 vs. Short Day:phyB-9	-4.638	-5.024 to -4.252	Yes	****	< 0.0001
12L:12D:elf3-2 vs. 12L:12D:elf4-2	0.1738	-0.2125 to 0.5601	No	ns	> 0.9999
12L:12D:elf3-2 vs. 12L:12D:phyB-9	0.3293	-0.05702 to 0.7156	No	ns	0.3268
12L:12D:elf3-2 vs. Short Day:WT	-0.3397	-0.7260 to 0.04662	No	ns	0.2363
12L:12D:elf3-2 vs. Short Day:pch1	-2	-2.386 to -1.614	Yes	****	< 0.0001
12L:12D:elf3-2 vs. Short Day:PCH1ox3	1.188	0.8018 to 1.574	Yes	****	< 0.0001
12L:12D:elf3-2 vs. Short Day:elf3-2	-2.902	-3.289 to -2.516	Yes	****	< 0.0001
12L:12D:elf3-2 vs. Short Day:elf4-2	-2.273	-2.660 to -1.887	Yes	****	< 0.0001
12L:12D:elf3-2 vs. Short Day:phyB-9	-2.706	-3.092 to -2.319	Yes	****	< 0.0001
12L:12D:elf4-2 vs. 12L:12D:phyB-9	0.1555	-0.2308 to 0.5418	No	ns	> 0.9999
12L:12D:elf4-2 vs. Short Day:WT	-0.5135	-0.8998 to -0.1272	Yes	***	0.0003
12L:12D:elf4-2 vs. Short Day:pch1	-2.174	-2.560 to -1.787	Yes	****	< 0.0001
12L:12D:elf4-2 vs. Short Day:PCH1ox3	1.014	0.6280 to 1.401	Yes	****	< 0.0001
12L:12D:elf4-2 vs. Short Day:elf3-2	-3.076	-3.462 to -2.690	Yes	****	< 0.0001
12L:12D:elf4-2 vs. Short Day:elf4-2	-2.447	-2.833 to -2.061	Yes	****	< 0.0001
12L:12D:elf4-2 vs. Short Day:phyB-9	-2.88	-3.266 to -2.493	Yes	****	< 0.0001
12L:12D:phyB-9 vs. Short Day:WT	-0.669	-1.055 to -0.2827	Yes	****	< 0.0001
12L:12D:phyB-9 vs. Short Day:pch1	-2.329	-2.716 to -1.943	Yes	****	< 0.0001
12L:12D:phyB-9 vs. Short Day:PCH1ox3	0.8588	0.4725 to 1.245	Yes	****	< 0.0001
12L:12D:phyB-9 vs. Short Day:elf3-2	-3.232	-3.618 to -2.845	Yes	****	< 0.0001
12L:12D:phyB-9 vs. Short Day:elf4-2	-2.603	-2.989 to -2.216	Yes	****	< 0.0001
12L:12D:phyB-9 vs. Short Day:phyB-9	-3.035	-3.421 to -2.649	Yes	****	< 0.0001
Short Day:WT vs. Short Day:pch1	-1.66	-2.047 to -1.274	Yes	****	< 0.0001
Short Day:WT vs. Short Day:PCH1ox3	1.528	1.141 to 1.914	Yes	****	< 0.0001
Short Day:WT vs. Short Day:elf3-2	-2.563	-2.949 to -2.176	Yes	****	< 0.0001
Short Day:WT vs. Short Day:elf4-2	-1.934	-2.320 to -1.547	Yes	****	< 0.0001
Short Day:WT vs. Short Day:phyB-9	-2.366	-2.752 to -1.980	Yes	****	< 0.0001
Short Day:pch1 vs. Short Day:PCH1ox3	3.188	2.802 to 3.574	Yes	****	< 0.0001
Short Day:pch1 vs. Short Day:elf3-2	-0.9023	-1.289 to -0.5160	Yes	****	< 0.0001
Short Day:pch1 vs. Short Day:elf4-2	-0.2734	-0.6597 to 0.1130	No	ns	> 0.9999
Short Day:pch1 vs. Short Day:phyB-9	-0.7058	-1.092 to -0.3195	Yes	****	< 0.0001
Short Day:PCH1ox3 vs. Short Day:elf3-2	-4.09	-4.477 to -3.704	Yes	****	< 0.0001
Short Day:PCH1ox3 vs. Short Day:elf4-2	-3.461	-3.848 to -3.075	Yes	****	< 0.0001
Short Day:PCH1ox3 vs. Short Day:phyB-9	-3.894	-4.280 to -3.508	Yes	****	< 0.0001
Short Day:elf3-2 vs. Short Day:elf4-2	0.6289	0.2426 to 1.015	Yes	****	< 0.0001
Short Day:elf3-2 vs. Short Day:phyB-9	0.1965	-0.1898 to 0.5828	No	ns	> 0.9999
Short Day:elf4-2 vs. Short Day:phyB-9	-0.4325	-0.8188 to -0.04613	Yes	**	0.0092
Test details	Mean 1	Mean 2	Mean Diff.	SE of diff.	N1	N2	t	DF
Long Day:WT vs. Long Day:pch1	1.307	1.339	-0.03155	0.1064	20	20	0.2965	342
Long Day:WT vs. Long Day:PCH1ox3	1.307	0.8703	0.4369	0.1064	20	20	4.105	342
Long Day:WT vs. Long Day:elf3-2	1.307	2.458	-1.151	0.1064	20	20	10.81	342
Long Day:WT vs. Long Day:elf4-2	1.307	2.168	-0.8611	0.1064	20	20	8.091	342
Long Day:WT vs. Long Day:phyB-9	1.307	2.53	-1.223	0.1064	20	20	11.49	342
Long Day:WT vs. 12L:12D:WT	1.307	1.432	-0.1251	0.1064	20	20	1.175	342
Long Day:WT vs. 12L:12D:pch1	1.307	1.886	-0.579	0.1064	20	20	5.44	342
Long Day:WT vs. 12L:12D:PCH1ox3	1.307	0.821	0.4862	0.1064	20	20	4.568	342
Long Day:WT vs. 12L:12D:elf3-2	1.307	2.753	-1.446	0.1064	20	20	13.59	342
Long Day:WT vs. 12L:12D:elf4-2	1.307	2.579	-1.272	0.1064	20	20	11.95	342
Long Day:WT vs. 12L:12D:phyB-9	1.307	2.424	-1.117	0.1064	20	20	10.49	342
Long Day:WT vs. Short Day:WT	1.307	3.093	-1.786	0.1064	20	20	16.78	342
Long Day:WT vs. Short Day:pch1	1.307	4.753	-3.446	0.1064	20	20	32.38	342
Long Day:WT vs. Short Day:PCH1ox3	1.307	1.565	-0.258	0.1064	20	20	2.424	342
Long Day:WT vs. Short Day:elf3-2	1.307	5.656	-4.348	0.1064	20	20	40.86	342
Long Day:WT vs. Short Day:elf4-2	1.307	5.027	-3.719	0.1064	20	20	34.95	342
Long Day:WT vs. Short Day:phyB-9	1.307	5.459	-4.152	0.1064	20	20	39.01	342
Long Day:pch1 vs. Long Day:PCH1ox3	1.339	0.8703	0.4685	0.1064	20	20	4.402	342
Long Day:pch1 vs. Long Day:elf3-2	1.339	2.458	-1.119	0.1064	20	20	10.51	342
Long Day:pch1 vs. Long Day:elf4-2	1.339	2.168	-0.8295	0.1064	20	20	7.794	342
Long Day:pch1 vs. Long Day:phyB-9	1.339	2.53	-1.191	0.1064	20	20	11.19	342
Long Day:pch1 vs. 12L:12D:WT	1.339	1.432	-0.0935	0.1064	20	20	0.8786	342
Long Day:pch1 vs. 12L:12D:pch1	1.339	1.886	-0.5475	0.1064	20	20	5.144	342
Long Day:pch1 vs. 12L:12D:PCH1ox3	1.339	0.821	0.5178	0.1064	20	20	4.865	342
Long Day:pch1 vs. 12L:12D:elf3-2	1.339	2.753	-1.415	0.1064	20	20	13.29	342
Long Day:pch1 vs. 12L:12D:elf4-2	1.339	2.579	-1.241	0.1064	20	20	11.66	342
Long Day:pch1 vs. 12L:12D:phyB-9	1.339	2.424	-1.085	0.1064	20	20	10.2	342
Long Day:pch1 vs. Short Day:WT	1.339	3.093	-1.754	0.1064	20	20	16.48	342
Long Day:pch1 vs. Short Day:pch1	1.339	4.753	-3.415	0.1064	20	20	32.08	342
Long Day:pch1 vs. Short Day:PCH1ox3	1.339	1.565	-0.2265	0.1064	20	20	2.128	342
Long Day:pch1 vs. Short Day:elf3-2	1.339	5.656	-4.317	0.1064	20	20	40.56	342
Long Day:pch1 vs. Short Day:elf4-2	1.339	5.027	-3.688	0.1064	20	20	34.65	342
Long Day:pch1 vs. Short Day:phyB-9	1.339	5.459	-4.12	0.1064	20	20	38.72	342
Long Day:PCH1ox3 vs. Long Day:elf3-2	0.8703	2.458	-1.587	0.1064	20	20	14.92	342
Long Day:PCH1ox3 vs. Long Day:elf4-2	0.8703	2.168	-1.298	0.1064	20	20	12.2	342
Long Day:PCH1ox3 vs. Long Day:phyB-9	0.8703	2.53	-1.659	0.1064	20	20	15.59	342
Long Day:PCH1ox3 vs. 12L:12D:WT	0.8703	1.432	-0.562	0.1064	20	20	5.28	342
Long Day:PCH1ox3 vs. 12L:12D:pch1	0.8703	1.886	-1.016	0.1064	20	20	9.546	342
Long Day:PCH1ox3 vs. 12L:12D:PCH1ox3	0.8703	0.821	0.0493	0.1064	20	20	0.4632	342
Long Day:PCH1ox3 vs. 12L:12D:elf3-2	0.8703	2.753	-1.883	0.1064	20	20	17.69	342
Long Day:PCH1ox3 vs. 12L:12D:elf4-2	0.8703	2.579	-1.709	0.1064	20	20	16.06	342
Long Day:PCH1ox3 vs. 12L:12D:phyB-9	0.8703	2.424	-1.554	0.1064	20	20	14.6	342
Long Day:PCH1ox3 vs. Short Day:WT	0.8703	3.093	-2.223	0.1064	20	20	20.89	342
Long Day:PCH1ox3 vs. Short Day:pch1	0.8703	4.753	-3.883	0.1064	20	20	36.49	342
Long Day:PCH1ox3 vs. Short Day:PCH1ox3	0.8703	1.565	-0.6949	0.1064	20	20	6.529	342
Long Day:PCH1ox3 vs. Short Day:elf3-2	0.8703	5.656	-4.785	0.1064	20	20	44.96	342
Long Day:PCH1ox3 vs. Short Day:elf4-2	0.8703	5.027	-4.156	0.1064	20	20	39.05	342
Long Day:PCH1ox3 vs. Short Day:phyB-9	0.8703	5.459	-4.589	0.1064	20	20	43.12	342
Long Day:elf3-2 vs. Long Day:elf4-2	2.458	2.168	0.2895	0.1064	20	20	2.72	342
Long Day:elf3-2 vs. Long Day:phyB-9	2.458	2.53	-0.072	0.1064	20	20	0.6765	342
Long Day:elf3-2 vs. 12L:12D:WT	2.458	1.432	1.026	0.1064	20	20	9.636	342
Long Day:elf3-2 vs. 12L:12D:pch1	2.458	1.886	0.5716	0.1064	20	20	5.37	342
Long Day:elf3-2 vs. 12L:12D:PCH1ox3	2.458	0.821	1.637	0.1064	20	20	15.38	342
Long Day:elf3-2 vs. 12L:12D:elf3-2	2.458	2.753	-0.2956	0.1064	20	20	2.777	342
Long Day:elf3-2 vs. 12L:12D:elf4-2	2.458	2.579	-0.1218	0.1064	20	20	1.144	342
Long Day:elf3-2 vs. 12L:12D:phyB-9	2.458	2.424	0.03375	0.1064	20	20	0.3171	342
Long Day:elf3-2 vs. Short Day:WT	2.458	3.093	-0.6353	0.1064	20	20	5.969	342
Long Day:elf3-2 vs. Short Day:pch1	2.458	4.753	-2.296	0.1064	20	20	21.57	342
Long Day:elf3-2 vs. Short Day:PCH1ox3	2.458	1.565	0.8926	0.1064	20	20	8.387	342
Long Day:elf3-2 vs. Short Day:elf3-2	2.458	5.656	-3.198	0.1064	20	20	30.05	342
Long Day:elf3-2 vs. Short Day:elf4-2	2.458	5.027	-2.569	0.1064	20	20	24.14	342
Long Day:elf3-2 vs. Short Day:phyB-9	2.458	5.459	-3.001	0.1064	20	20	28.2	342
Long Day:elf4-2 vs. Long Day:phyB-9	2.168	2.53	-0.3615	0.1064	20	20	3.397	342
Long Day:elf4-2 vs. 12L:12D:WT	2.168	1.432	0.736	0.1064	20	20	6.916	342
Long Day:elf4-2 vs. 12L:12D:pch1	2.168	1.886	0.2821	0.1064	20	20	2.65	342
Long Day:elf4-2 vs. 12L:12D:PCH1ox3	2.168	0.821	1.347	0.1064	20	20	12.66	342
Long Day:elf4-2 vs. 12L:12D:elf3-2	2.168	2.753	-0.5851	0.1064	20	20	5.497	342
Long Day:elf4-2 vs. 12L:12D:elf4-2	2.168	2.579	-0.4113	0.1064	20	20	3.864	342
Long Day:elf4-2 vs. 12L:12D:phyB-9	2.168	2.424	-0.2558	0.1064	20	20	2.403	342
Long Day:elf4-2 vs. Short Day:WT	2.168	3.093	-0.9248	0.1064	20	20	8.689	342
Long Day:elf4-2 vs. Short Day:pch1	2.168	4.753	-2.585	0.1064	20	20	24.29	342
Long Day:elf4-2 vs. Short Day:PCH1ox3	2.168	1.565	0.6031	0.1064	20	20	5.666	342
Long Day:elf4-2 vs. Short Day:elf3-2	2.168	5.656	-3.487	0.1064	20	20	32.77	342
Long Day:elf4-2 vs. Short Day:elf4-2	2.168	5.027	-2.858	0.1064	20	20	26.86	342
Long Day:elf4-2 vs. Short Day:phyB-9	2.168	5.459	-3.291	0.1064	20	20	30.92	342
Long Day:phyB-9 vs. 12L:12D:WT	2.53	1.432	1.098	0.1064	20	20	10.31	342
Long Day:phyB-9 vs. 12L:12D:pch1	2.53	1.886	0.6436	0.1064	20	20	6.047	342
Long Day:phyB-9 vs. 12L:12D:PCH1ox3	2.53	0.821	1.709	0.1064	20	20	16.06	342
Long Day:phyB-9 vs. 12L:12D:elf3-2	2.53	2.753	-0.2236	0.1064	20	20	2.101	342
Long Day:phyB-9 vs. 12L:12D:elf4-2	2.53	2.579	-0.04975	0.1064	20	20	0.4675	342
Long Day:phyB-9 vs. 12L:12D:phyB-9	2.53	2.424	0.1058	0.1064	20	20	0.9937	342
Long Day:phyB-9 vs. Short Day:WT	2.53	3.093	-0.5633	0.1064	20	20	5.292	342
Long Day:phyB-9 vs. Short Day:pch1	2.53	4.753	-2.224	0.1064	20	20	20.89	342
Long Day:phyB-9 vs. Short Day:PCH1ox3	2.53	1.565	0.9646	0.1064	20	20	9.063	342
Long Day:phyB-9 vs. Short Day:elf3-2	2.53	5.656	-3.126	0.1064	20	20	29.37	342
Long Day:phyB-9 vs. Short Day:elf4-2	2.53	5.027	-2.497	0.1064	20	20	23.46	342
Long Day:phyB-9 vs. Short Day:phyB-9	2.53	5.459	-2.929	0.1064	20	20	27.52	342
12L:12D:WT vs. 12L:12D:pch1	1.432	1.886	-0.454	0.1064	20	20	4.265	342
12L:12D:WT vs. 12L:12D:PCH1ox3	1.432	0.821	0.6113	0.1064	20	20	5.743	342
12L:12D:WT vs. 12L:12D:elf3-2	1.432	2.753	-1.321	0.1064	20	20	12.41	342
12L:12D:WT vs. 12L:12D:elf4-2	1.432	2.579	-1.147	0.1064	20	20	10.78	342
12L:12D:WT vs. 12L:12D:phyB-9	1.432	2.424	-0.9918	0.1064	20	20	9.319	342
12L:12D:WT vs. Short Day:WT	1.432	3.093	-1.661	0.1064	20	20	15.6	342
12L:12D:WT vs. Short Day:pch1	1.432	4.753	-3.321	0.1064	20	20	31.2	342
12L:12D:WT vs. Short Day:PCH1ox3	1.432	1.565	-0.133	0.1064	20	20	1.249	342
12L:12D:WT vs. Short Day:elf3-2	1.432	5.656	-4.223	0.1064	20	20	39.68	342
12L:12D:WT vs. Short Day:elf4-2	1.432	5.027	-3.594	0.1064	20	20	33.77	342
12L:12D:WT vs. Short Day:phyB-9	1.432	5.459	-4.027	0.1064	20	20	37.84	342
12L:12D:pch1 vs. 12L:12D:PCH1ox3	1.886	0.821	1.065	0.1064	20	20	10.01	342
12L:12D:pch1 vs. 12L:12D:elf3-2	1.886	2.753	-0.8671	0.1064	20	20	8.147	342
12L:12D:pch1 vs. 12L:12D:elf4-2	1.886	2.579	-0.6933	0.1064	20	20	6.514	342
12L:12D:pch1 vs. 12L:12D:phyB-9	1.886	2.424	-0.5378	0.1064	20	20	5.053	342
12L:12D:pch1 vs. Short Day:WT	1.886	3.093	-1.207	0.1064	20	20	11.34	342
12L:12D:pch1 vs. Short Day:pch1	1.886	4.753	-2.867	0.1064	20	20	26.94	342
12L:12D:pch1 vs. Short Day:PCH1ox3	1.886	1.565	0.321	0.1064	20	20	3.016	342
12L:12D:pch1 vs. Short Day:elf3-2	1.886	5.656	-3.769	0.1064	20	20	35.42	342
12L:12D:pch1 vs. Short Day:elf4-2	1.886	5.027	-3.14	0.1064	20	20	29.51	342
12L:12D:pch1 vs. Short Day:phyB-9	1.886	5.459	-3.573	0.1064	20	20	33.57	342
12L:12D:PCH1ox3 vs. 12L:12D:elf3-2	0.821	2.753	-1.932	0.1064	20	20	18.16	342
12L:12D:PCH1ox3 vs. 12L:12D:elf4-2	0.821	2.579	-1.759	0.1064	20	20	16.52	342
12L:12D:PCH1ox3 vs. 12L:12D:phyB-9	0.821	2.424	-1.603	0.1064	20	20	15.06	342
12L:12D:PCH1ox3 vs. Short Day:WT	0.821	3.093	-2.272	0.1064	20	20	21.35	342
12L:12D:PCH1ox3 vs. Short Day:pch1	0.821	4.753	-3.932	0.1064	20	20	36.95	342
12L:12D:PCH1ox3 vs. Short Day:PCH1ox3	0.821	1.565	-0.7442	0.1064	20	20	6.993	342
12L:12D:PCH1ox3 vs. Short Day:elf3-2	0.821	5.656	-4.835	0.1064	20	20	45.43	342
12L:12D:PCH1ox3 vs. Short Day:elf4-2	0.821	5.027	-4.206	0.1064	20	20	39.52	342
12L:12D:PCH1ox3 vs. Short Day:phyB-9	0.821	5.459	-4.638	0.1064	20	20	43.58	342
12L:12D:elf3-2 vs. 12L:12D:elf4-2	2.753	2.579	0.1738	0.1064	20	20	1.633	342
12L:12D:elf3-2 vs. 12L:12D:phyB-9	2.753	2.424	0.3293	0.1064	20	20	3.094	342
12L:12D:elf3-2 vs. Short Day:WT	2.753	3.093	-0.3397	0.1064	20	20	3.192	342
12L:12D:elf3-2 vs. Short Day:pch1	2.753	4.753	-2	0.1064	20	20	18.79	342
12L:12D:elf3-2 vs. Short Day:PCH1ox3	2.753	1.565	1.188	0.1064	20	20	11.16	342
12L:12D:elf3-2 vs. Short Day:elf3-2	2.753	5.656	-2.902	0.1064	20	20	27.27	342
12L:12D:elf3-2 vs. Short Day:elf4-2	2.753	5.027	-2.273	0.1064	20	20	21.36	342
12L:12D:elf3-2 vs. Short Day:phyB-9	2.753	5.459	-2.706	0.1064	20	20	25.42	342
12L:12D:elf4-2 vs. 12L:12D:phyB-9	2.579	2.424	0.1555	0.1064	20	20	1.461	342
12L:12D:elf4-2 vs. Short Day:WT	2.579	3.093	-0.5135	0.1064	20	20	4.825	342
12L:12D:elf4-2 vs. Short Day:pch1	2.579	4.753	-2.174	0.1064	20	20	20.43	342
12L:12D:elf4-2 vs. Short Day:PCH1ox3	2.579	1.565	1.014	0.1064	20	20	9.531	342
12L:12D:elf4-2 vs. Short Day:elf3-2	2.579	5.656	-3.076	0.1064	20	20	28.9	342
12L:12D:elf4-2 vs. Short Day:elf4-2	2.579	5.027	-2.447	0.1064	20	20	22.99	342
12L:12D:elf4-2 vs. Short Day:phyB-9	2.579	5.459	-2.88	0.1064	20	20	27.06	342
12L:12D:phyB-9 vs. Short Day:WT	2.424	3.093	-0.669	0.1064	20	20	6.286	342
12L:12D:phyB-9 vs. Short Day:pch1	2.424	4.753	-2.329	0.1064	20	20	21.89	342
12L:12D:phyB-9 vs. Short Day:PCH1ox3	2.424	1.565	0.8588	0.1064	20	20	8.07	342
12L:12D:phyB-9 vs. Short Day:elf3-2	2.424	5.656	-3.232	0.1064	20	20	30.36	342
12L:12D:phyB-9 vs. Short Day:elf4-2	2.424	5.027	-2.603	0.1064	20	20	24.45	342
12L:12D:phyB-9 vs. Short Day:phyB-9	2.424	5.459	-3.035	0.1064	20	20	28.52	342
Short Day:WT vs. Short Day:pch1	3.093	4.753	-1.66	0.1064	20	20	15.6	342
Short Day:WT vs. Short Day:PCH1ox3	3.093	1.565	1.528	0.1064	20	20	14.36	342
Short Day:WT vs. Short Day:elf3-2	3.093	5.656	-2.563	0.1064	20	20	24.08	342
Short Day:WT vs. Short Day:elf4-2	3.093	5.027	-1.934	0.1064	20	20	18.17	342
Short Day:WT vs. Short Day:phyB-9	3.093	5.459	-2.366	0.1064	20	20	22.23	342
Short Day:pch1 vs. Short Day:PCH1ox3	4.753	1.565	3.188	0.1064	20	20	29.96	342
Short Day:pch1 vs. Short Day:elf3-2	4.753	5.656	-0.9023	0.1064	20	20	8.478	342
Short Day:pch1 vs. Short Day:elf4-2	4.753	5.027	-0.2734	0.1064	20	20	2.568	342
Short Day:pch1 vs. Short Day:phyB-9	4.753	5.459	-0.7058	0.1064	20	20	6.632	342
Short Day:PCH1ox3 vs. Short Day:elf3-2	1.565	5.656	-4.09	0.1064	20	20	38.43	342
Short Day:PCH1ox3 vs. Short Day:elf4-2	1.565	5.027	-3.461	0.1064	20	20	32.52	342
Short Day:PCH1ox3 vs. Short Day:phyB-9	1.565	5.459	-3.894	0.1064	20	20	36.59	342
Short Day:elf3-2 vs. Short Day:elf4-2	5.656	5.027	0.6289	0.1064	20	20	5.91	342
Short Day:elf3-2 vs. Short Day:phyB-9	5.656	5.459	0.1965	0.1064	20	20	1.846	342
Short Day:elf4-2 vs. Short Day:phyB-9	5.027	5.459	-0.4325	0.1064	20	20	4.063	342
