# Supplementary material for: PCH1 integrates circadian and light-signaling pathways to control photoperiod-responsive growth in Arabidopsis
Source: eLife. 2016 Feb 3;5:e13292. doi: 10.7554/eLife.13292 (PMC4755757; doi:10.7554/eLife.13292)
Supplement: Table 1—source data 1. — The full list is generated and exported by Scaffold (Proteome Software Inc., Portland, Oregon; v.4.4.3) showing all co-purified proteins from all replicates of PCH1ox3 AP-MS and the GFP Control. The file contains reports on exclusive unique peptide counts and percent coverage for each co-purified proteins, with their names, accession numbers and molecular weight. DOI: http://dx.doi.org/10.7554/eLife.13292.016 [file elife-13292-table1-data1.xlsx]

## Sheet: Exclusive Unique Peptide Counts
	PCH1ox3 AP-MS and the GFP Control, Showing Exclusive Unique Peptide Count
	Peptide Thresholds: 95.0% minimum
	Protein Thresholds: 99.0% minimum and 2 peptides minimum
	Peptide FDR: 0.0% (Decoy)
	Protein FDR: 0.4% (Decoy)
#	Identified Proteins	Accession Number	Molecular Weight	GFP	PCH1ox3 in Col #1	PCH1ox3 in Col#2	PCH1ox3 in Col#3	PCH1ox3 in phyB-9 #1	PCH1ox3 in phyB-9 #2	PCH1ox3 in elf4-2 #1	PCH1ox3 in elf4-2 #2	PCH1ox3 in elf3-2 #1	PCH1ox3 in elf3-2 #2
1	PCH1	AT2G16365.2 (+2)	51 kDa	0	30	41	37	40	32	29	34	42	36
2	| Symbols: PHYE | phytochrome E | chr4:10042312-10045948 REVERSE LENGTH=1112	AT4G18130.1	123 kDa	0	41	40	45	49	31	42	37	43	40
3	| Symbols: PHYB, HY3, OOP1 | phytochrome B | chr2:8140079-8144151 FORWARD LENGTH=1172	AT2G18790.1	129 kDa	0	46	47	41	0	0	47	31	42	40
4	| Symbols: PHYA, FHY2, FRE1, HY8 | phytochrome A | chr1:3095498-3099216 REVERSE LENGTH=1122	AT1G09570.1	125 kDa	0	31	36	35	36	29	32	24	34	27
5	| Symbols: PHYD | phytochrome D | chr4:9195602-9199486 REVERSE LENGTH=1164	AT4G16250.1	129 kDa	0	22	19	20	22	6	20	12	20	16
6	| Symbols: PHYC | phytochrome C | chr5:14008049-14011619 FORWARD LENGTH=1111	AT5G35840.1	124 kDa	0	31	23	25	0	0	30	13	20	15
7	| Symbols: COP1, ATCOP1, DET340, FUS1, EMB168 | Transducin/WD40 repeat-like superfamily protein | chr2:13978000-13983282 FORWARD LENGTH=675	AT2G32950.1	76 kDa	0	7	8	8	0	0	3	1	12	7
8	| Symbols: SPA1 | SPA (suppressor of phyA-105) protein family | chr2:19022572-19026821 REVERSE LENGTH=1029	AT2G46340.1	115 kDa	0	8	5	8	0	0	5	2	17	7
9	| Symbols: TZP | zinc knuckle (CCHC-type) family protein | chr5:17527261-17530207 FORWARD LENGTH=831	AT5G43630.1	91 kDa	0	9	6	12	0	0	4	1	12	2
10	| Symbols: ELF3, PYK20 | hydroxyproline-rich glycoprotein family protein | chr2:11059459-11063178 FORWARD LENGTH=695	AT2G25930.1	77 kDa	0	6	11	12	0	0	4	3	0	0
11	| Symbols: FHY1, PAT3, FRY1 | far-red elongated hypocotyl 1 | chr2:15801689-15802696 REVERSE LENGTH=202	AT2G37678.1	23 kDa	0	2	2	4	4	2	1	3	1	3
12	Cluster of | Symbols: WSIP1, TPL | Transducin family protein / WD-40 repeat family protein | chr1:5415086-5420359 REVERSE LENGTH=1131 (AT1G15750.1)	AT1G15750.1 [4]	124 kDa	0	1	3	4	2	0	2	3	4	4
12.1	| Symbols: WSIP1, TPL | Transducin family protein / WD-40 repeat family protein | chr1:5415086-5420359 REVERSE LENGTH=1131	AT1G15750.1 (+3)	124 kDa	0	0	3	4	1	0	1	3	4	4
12.2	| Symbols: WSIP2, TPR4 | WUS-interacting protein 2 | chr3:5364792-5371869 REVERSE LENGTH=1135	AT3G15880.1 (+2)	124 kDa	0	0	0	0	0	0	0	0	0	0
12.3	| Symbols: TPR2 | TOPLESS-related 2 | chr3:5731709-5737531 FORWARD LENGTH=1131	AT3G16830.1	125 kDa	0	0	0	0	0	0	0	0	0	0
13	| Symbols: CRB, CSP41B, HIP1.3 | chloroplast RNA binding | chr1:3015473-3018035 FORWARD LENGTH=378	AT1G09340.1	43 kDa	0	1	1	4	6	3	2	5	3	3
14	DAYSLEEPER | Symbols: | BED zinc finger ;hAT family dimerisation domain | chr3:14321838-14323928 FORWARD LENGTH=696	AT3G42170.1	79 kDa	0	5	0	4	3	2	3	5	2	1
15	| Symbols: RD21, RD21A | Granulin repeat cysteine protease family protein | chr1:17283139-17285609 REVERSE LENGTH=462	AT1G47128.1	51 kDa	0	1	3	2	1	1	1	2	3	1
16	| Symbols: ELF4 | Protein of unknown function (DUF1313) | chr2:16734545-16734880 REVERSE LENGTH=111	AT2G40080.1	12 kDa	0	1	4	3	0	0	0	0	0	1
17	Cluster of MLK2 | Symbols: | Protein kinase family protein | chr3:1014412-1018244 REVERSE LENGTH=701 (AT3G03940.1)	AT3G03940.1	78 kDa	0	1	2	2	0	0	0	0	2	0
17.1	MLK2 | Symbols: | Protein kinase family protein | chr3:1014412-1018244 REVERSE LENGTH=701	AT3G03940.1	78 kDa	0	0	1	1	0	0	0	0	1	0
17.2	| Symbols: | Protein kinase family protein | chr3:4469434-4473234 FORWARD LENGTH=703	AT3G13670.1	79 kDa	0	0	0	0	0	0	0	0	1	0
18	Cluster of | Symbols: PCL1, LUX | Homeodomain-like superfamily protein | chr3:17183248-17184219 FORWARD LENGTH=323 (AT3G46640.1)	AT3G46640.1 [2]	35 kDa	0	2	1	4	0	0	1	0	0	0
18.1	| Symbols: PCL1, LUX | Homeodomain-like superfamily protein | chr3:17183248-17184219 FORWARD LENGTH=323	AT3G46640.1 (+1)	35 kDa	0	1	1	3	0	0	1	0	0	0
18.2	| Symbols: ARR13, RR13 | response regulator 13 | chr2:11555781-11560215 REVERSE LENGTH=575	AT2G27070.1	65 kDa	0	0	0	0	0	0	0	0	0	0
18.3	| Symbols: | Homeodomain-like superfamily protein | chr5:1503393-1504193 FORWARD LENGTH=266	AT5G05090.1 (+1)	29 kDa	0	0	0	0	0	0	0	0	0	0
18.4	| Symbols: ARR12, RR12 | response regulator 12 | chr2:10724490-10726961 REVERSE LENGTH=596	AT2G25180.1	66 kDa	0	0	0	0	0	0	0	0	0	0
19	Cluster of | Symbols: HSC70-1, HSP70-1, AT-HSC70-1, HSC70 | heat shock cognate protein 70-1 | chr5:554055-556334 REVERSE LENGTH=651 (AT5G02500.1)	AT5G02500.1 [5]	71 kDa	0	44	49	57	53	41	51	39	69	52
19.1	| Symbols: HSC70-1, HSP70-1, AT-HSC70-1, HSC70 | heat shock cognate protein 70-1 | chr5:554055-556334 REVERSE LENGTH=651	AT5G02500.1	71 kDa	0	9	10	12	9	7	10	7	16	10
19.2	| Symbols: | Heat shock protein 70 (Hsp 70) family protein | chr3:2903434-2905632 REVERSE LENGTH=649	AT3G09440.1 (+1)	71 kDa	0	10	9	12	9	8	11	7	16	10
19.3	| Symbols: HSP70, ATHSP70 | heat shock protein 70 | chr3:3991487-3993689 REVERSE LENGTH=650	AT3G12580.1	71 kDa	0	2	5	6	4	4	4	3	6	5
19.4	| Symbols: | Heat shock protein 70 (Hsp 70) family protein | chr5:550296-552565 REVERSE LENGTH=653	AT5G02490.1	71 kDa	0	5	1	3	7	3	6	2	4	4
19.5	| Symbols: ERD2, HSP70T-1 | heat shock protein 70 (Hsp 70) family protein | chr1:21117147-21119241 FORWARD LENGTH=617	AT1G56410.1	68 kDa	0	0	0	0	0	0	0	0	0	0
19.6	| Symbols: Hsp70b | heat shock protein 70B | chr1:5502386-5504326 REVERSE LENGTH=646	AT1G16030.1	71 kDa	0	0	0	0	0	0	0	0	0	0
20	Cluster of | Symbols: RBCL | ribulose-bisphosphate carboxylases | chrC:54958-56397 FORWARD LENGTH=479 (ATCG00490.1)	ATCG00490.1	53 kDa	0	20	15	19	19	16	19	18	16	16
20.1	| Symbols: RBCL | ribulose-bisphosphate carboxylases | chrC:54958-56397 FORWARD LENGTH=479	ATCG00490.1	53 kDa	0	20	15	19	19	16	19	18	16	16
20.2	| Symbols: | Ribulose bisphosphate carboxylase large chain, catalytic domain | chr2:3468424-3468774 REVERSE LENGTH=116	AT2G07732.1	13 kDa	0	0	0	0	0	0	0	0	0	0
21	Cluster of GFP_his6-FLAG	GFP_his6-FLAG [3]	?	19	0	0	0	0	0	0	0	0	0
21.1	ELF3, ELF4 and MMF1 HFC tag	sp|_x001C_HFCtag|	7 kDa	1	0	0	0	0	0	0	0	0	0
22	Cluster of | Symbols: GAPC, GAPC-1, GAPC1 | glyceraldehyde-3-phosphate dehydrogenase C subunit 1 | chr3:1081077-1083131 FORWARD LENGTH=338 (AT3G04120.1)	AT3G04120.1 [2]	37 kDa	0	13	12	15	14	10	13	10	13	11
22.1	| Symbols: GAPC, GAPC-1, GAPC1 | glyceraldehyde-3-phosphate dehydrogenase C subunit 1 | chr3:1081077-1083131 FORWARD LENGTH=338	AT3G04120.1	37 kDa	0	3	2	4	4	3	3	2	4	3
22.2	| Symbols: GAPC-2, GAPC2 | glyceraldehyde-3-phosphate dehydrogenase C2 | chr1:4608465-4610494 REVERSE LENGTH=310	AT1G13440.2	34 kDa	0	1	0	1	0	1	1	1	0	1
23	Cluster of | Symbols: TUB2 | tubulin beta chain 2 | chr5:25181560-25183501 FORWARD LENGTH=450 (AT5G62690.1)	AT5G62690.1 [6]	51 kDa	0	14	17	25	18	16	17	17	23	16
23.1	| Symbols: TUB2 | tubulin beta chain 2 | chr5:25181560-25183501 FORWARD LENGTH=450	AT5G62690.1 (+1)	51 kDa	0	2	3	4	3	2	3	2	3	2
23.2	| Symbols: TUB7 | tubulin beta-7 chain | chr2:12644258-12645932 REVERSE LENGTH=449	AT2G29550.1	51 kDa	0	1	1	3	1	2	1	2	2	3
23.3	| Symbols: TUB5 | tubulin beta-5 chain | chr1:6938033-6940481 REVERSE LENGTH=449	AT1G20010.1	50 kDa	0	2	2	3	2	2	2	2	2	2
23.4	| Symbols: TUB6 | beta-6 tubulin | chr5:3961317-3962971 REVERSE LENGTH=449	AT5G12250.1	51 kDa	0	1	2	2	1	2	2	2	2	1
23.5	| Symbols: TUB4 | tubulin beta chain 4 | chr5:17859442-17860994 REVERSE LENGTH=444	AT5G44340.1	50 kDa	0	2	1	1	3	1	0	1	1	1
23.6	| Symbols: TUB1 | tubulin beta-1 chain | chr1:28451378-28453602 REVERSE LENGTH=447	AT1G75780.1	50 kDa	0	0	0	0	0	0	0	0	0	0
23.7	| Symbols: TUB9 | tubulin beta-9 chain | chr4:11182218-11183840 FORWARD LENGTH=444	AT4G20890.1	50 kDa	0	0	0	0	0	0	0	0	0	0
24	| Symbols: ATRAB8D, ATRABE1B, RABE1b | RAB GTPase homolog E1B | chr4:10990036-10991466 FORWARD LENGTH=476	AT4G20360.1	52 kDa	0	12	9	10	8	9	12	10	9	11
25	| Symbols: ATPA | ATP synthase subunit alpha | chrC:9938-11461 REVERSE LENGTH=507	ATCG00120.1	55 kDa	0	13	11	12	12	11	13	12	10	12
26	Cluster of | Symbols: ACT8 | actin 8 | chr1:18216539-18217947 FORWARD LENGTH=377 (AT1G49240.1)	AT1G49240.1 [6]	42 kDa	0	7	13	14	10	7	8	10	12	11
26.1	| Symbols: ACT8 | actin 8 | chr1:18216539-18217947 FORWARD LENGTH=377	AT1G49240.1 (+1)	42 kDa	0	3	5	6	4	3	3	3	5	5
26.2	| Symbols: ACT7 | actin 7 | chr5:3052809-3054220 FORWARD LENGTH=377	AT5G09810.1	42 kDa	0	1	4	4	3	1	3	3	4	3
26.3	| Symbols: ACT1, AAc1 | actin 1 | chr2:15779761-15781241 FORWARD LENGTH=377	AT2G37620.1 (+2)	42 kDa	0	0	0	0	1	0	0	1	0	1
26.4	| Symbols: ACT11 | actin-11 | chr3:3858116-3859609 FORWARD LENGTH=377	AT3G12110.1	42 kDa	0	0	0	0	0	0	0	0	0	0
26.5	| Symbols: | Actin-like ATPase superfamily protein | chr2:17560211-17561945 FORWARD LENGTH=378	AT2G42100.1	42 kDa	0	0	0	0	0	0	0	0	0	0
26.6	| Symbols: | Actin family protein | chr2:17578683-17580222 FORWARD LENGTH=329	AT2G42170.1	37 kDa	0	0	0	0	0	0	0	0	0	0
27	Cluster of | Symbols: BIP, BIP2 | Heat shock protein 70 (Hsp 70) family protein | chr5:16807697-16810480 REVERSE LENGTH=668 (AT5G42020.1)	AT5G42020.1 [2]	74 kDa	0	8	8	9	14	3	8	11	21	7
27.1	| Symbols: BIP, BIP2 | Heat shock protein 70 (Hsp 70) family protein | chr5:16807697-16810480 REVERSE LENGTH=668	AT5G42020.1	74 kDa	0	1	0	0	1	0	1	1	0	0
27.2	| Symbols: BIP1 | heat shock protein 70 (Hsp 70) family protein | chr5:10540665-10543274 REVERSE LENGTH=669	AT5G28540.1	74 kDa	0	0	0	0	1	0	0	0	1	0
27.3	| Symbols: BIP3 | Heat shock protein 70 (Hsp 70) family protein | chr1:2929268-2931804 REVERSE LENGTH=675	AT1G09080.1 (+1)	75 kDa	0	0	0	0	0	0	0	0	0	0
28	Cluster of | Symbols: GAPA, GAPA-1 | glyceraldehyde 3-phosphate dehydrogenase A subunit | chr3:9795226-9796848 FORWARD LENGTH=396 (AT3G26650.1)	AT3G26650.1 [4]	42 kDa	0	13	9	11	13	11	13	14	7	9
28.1	| Symbols: GAPA, GAPA-1 | glyceraldehyde 3-phosphate dehydrogenase A subunit | chr3:9795226-9796848 FORWARD LENGTH=396	AT3G26650.1	42 kDa	0	3	3	2	4	3	4	4	2	2
28.2	| Symbols: GAPA-2 | glyceraldehyde 3-phosphate dehydrogenase A subunit 2 | chr1:4392634-4394283 REVERSE LENGTH=399	AT1G12900.1 (+2)	43 kDa	0	3	1	2	2	1	2	3	1	1
29	Cluster of | Symbols: TUA6 | Tubulin/FtsZ family protein | chr4:8548769-8550319 REVERSE LENGTH=450 (AT4G14960.2)	AT4G14960.2 [5]	50 kDa	0	10	4	9	11	7	11	11	9	5
29.1	| Symbols: TUA6 | Tubulin/FtsZ family protein | chr4:8548769-8550319 REVERSE LENGTH=450	AT4G14960.2	50 kDa	0	0	0	0	1	1	1	1	1	0
29.2	| Symbols: TUA4, TOR2 | tubulin alpha-4 chain | chr1:1356421-1358266 REVERSE LENGTH=450	AT1G04820.1 (+1)	50 kDa	0	1	0	1	1	1	1	0	1	0
29.3	| Symbols: TUA3 | tubulin alpha-3 | chr5:6682761-6684474 REVERSE LENGTH=450	AT5G19770.1 (+1)	50 kDa	0	2	0	0	1	0	2	1	0	1
29.4	| Symbols: TUA1 | alpha-1 tubulin | chr1:24050114-24052296 FORWARD LENGTH=450	AT1G64740.1	50 kDa	0	0	0	0	0	0	0	0	0	0
30	Cluster of | Symbols: SAM1, SAM-1, MAT1, AtSAM1 | S-adenosylmethionine synthetase 1 | chr1:519037-520218 FORWARD LENGTH=393 (AT1G02500.1)	AT1G02500.1 [5]	43 kDa	0	7	5	6	7	7	7	10	13	4
30.1	| Symbols: SAM1, SAM-1, MAT1, AtSAM1 | S-adenosylmethionine synthetase 1 | chr1:519037-520218 FORWARD LENGTH=393	AT1G02500.1 (+1)	43 kDa	0	0	2	1	2	1	0	2	2	2
30.2	| Symbols: MTO3, SAMS3, MAT4 | S-adenosylmethionine synthetase family protein | chr3:5952484-5953665 REVERSE LENGTH=393	AT3G17390.1	43 kDa	0	2	1	1	3	1	2	2	4	0
30.3	| Symbols: MAT3 | methionine adenosyltransferase 3 | chr2:15479721-15480893 REVERSE LENGTH=390	AT2G36880.1 (+1)	42 kDa	0	1	0	1	0	1	1	2	1	0
31	| Symbols: GAPB | glyceraldehyde-3-phosphate dehydrogenase B subunit | chr1:16127552-16129584 FORWARD LENGTH=447	AT1G42970.1	48 kDa	0	6	10	10	9	12	5	14	3	12
32	Cluster of | Symbols: PGK1 | phosphoglycerate kinase 1 | chr3:4061127-4063140 REVERSE LENGTH=481 (AT3G12780.1)	AT3G12780.1 [5]	50 kDa	0	6	7	9	11	8	9	10	7	6
32.1	| Symbols: PGK1 | phosphoglycerate kinase 1 | chr3:4061127-4063140 REVERSE LENGTH=481	AT3G12780.1	50 kDa	0	2	3	3	5	3	4	3	1	2
32.2	| Symbols: PGK | phosphoglycerate kinase | chr1:29924347-29926295 REVERSE LENGTH=401	AT1G79550.1 (+1)	42 kDa	0	0	0	0	1	1	0	1	1	0
32.3	| Symbols: | Phosphoglycerate kinase family protein | chr1:21028403-21030454 FORWARD LENGTH=478	AT1G56190.1 (+1)	50 kDa	0	0	0	0	0	0	0	1	0	0
33	Cluster of | Symbols: ATCIMS, ATMETS, ATMS1 | Cobalamin-independent synthase family protein | chr5:5935771-5939195 FORWARD LENGTH=765 (AT5G17920.1)	AT5G17920.1 [2]	84 kDa	0	9	6	7	5	4	11	5	5	8
33.1	| Symbols: ATCIMS, ATMETS, ATMS1 | Cobalamin-independent synthase family protein | chr5:5935771-5939195 FORWARD LENGTH=765	AT5G17920.1 (+1)	84 kDa	0	3	2	2	3	1	4	2	2	3
33.2	| Symbols: ATMS2, MS2 | methionine synthase 2 | chr3:957602-960740 FORWARD LENGTH=765	AT3G03780.1 (+2)	85 kDa	0	0	0	0	0	0	0	0	0	0
33.3	| Symbols: ATMS3, MS3 | methionine synthase 3 | chr5:7124397-7128353 REVERSE LENGTH=812	AT5G20980.1 (+1)	91 kDa	0	0	0	0	0	0	0	0	0	0
34	Cluster of | Symbols: EIF4A1, RH4, TIF4A1 | eukaryotic translation initiation factor 4A1 | chr3:4592635-4594128 REVERSE LENGTH=412 (AT3G13920.1)	AT3G13920.1 [3]	47 kDa	0	5	4	10	5	2	6	6	9	4
34.1	| Symbols: EIF4A1, RH4, TIF4A1 | eukaryotic translation initiation factor 4A1 | chr3:4592635-4594128 REVERSE LENGTH=412	AT3G13920.1 (+1)	47 kDa	0	0	0	2	1	0	0	1	1	0
34.2	| Symbols: EIF4A-2 | eif4a-2 | chr1:20260495-20262018 FORWARD LENGTH=412	AT1G54270.1	47 kDa	0	0	0	2	1	0	0	1	1	0
34.3	| Symbols: | DEA(D/H)-box RNA helicase family protein | chr1:27378040-27379593 REVERSE LENGTH=414	AT1G72730.1	47 kDa	0	0	0	0	0	0	0	0	0	0
35	Cluster of | Symbols: LOS1 | Ribosomal protein S5/Elongation factor G/III/V family protein | chr1:20968245-20971077 REVERSE LENGTH=843 (AT1G56070.1)	AT1G56070.1	94 kDa	0	4	4	5	6	2	5	4	9	6
35.1	| Symbols: LOS1 | Ribosomal protein S5/Elongation factor G/III/V family protein | chr1:20968245-20971077 REVERSE LENGTH=843	AT1G56070.1	94 kDa	0	4	4	5	6	2	5	4	9	6
35.2	| Symbols: | Ribosomal protein S5/Elongation factor G/III/V family protein | chr3:4112999-4115708 FORWARD LENGTH=820	AT3G12915.1	91 kDa	0	0	0	0	0	0	0	0	0	0
36	| Symbols: RCA | rubisco activase | chr2:16570951-16573345 REVERSE LENGTH=474	AT2G39730.1	52 kDa	0	5	3	4	4	3	5	4	8	3
37	Cluster of | Symbols: IMPA-2 | importin alpha isoform 2 | chr4:9134450-9137134 REVERSE LENGTH=535 (AT4G16143.1)	AT4G16143.1 [2]	59 kDa	0	7	9	8	8	2	8	6	6	7
37.1	| Symbols: IMPA-2 | importin alpha isoform 2 | chr4:9134450-9137134 REVERSE LENGTH=535	AT4G16143.1 (+1)	59 kDa	0	7	8	8	8	2	7	6	6	7
37.2	| Symbols: IMPA-6 | importin alpha isoform 6 | chr1:584397-587036 FORWARD LENGTH=538	AT1G02690.1 (+1)	59 kDa	0	0	0	0	0	0	1	0	0	0
37.3	| Symbols: IMPA-4 | importin alpha isoform 4 | chr1:2994506-2997833 FORWARD LENGTH=538	AT1G09270.1 (+1)	59 kDa	0	0	0	0	0	0	0	0	0	0
37.4	| Symbols: AT-IMP, ATKAP ALPHA, AIMP ALPHA, IMPA-1, IMPA1 | importin alpha isoform 1 | chr3:2120559-2123555 FORWARD LENGTH=532	AT3G06720.1 (+1)	59 kDa	0	0	0	0	0	0	0	0	0	0
38	| Symbols: CAT3, SEN2, ATCAT3 | catalase 3 | chr1:7143142-7146193 FORWARD LENGTH=485	AT1G20620.5	56 kDa	0	3	2	4	4	4	6	6	3	5
39	Cluster of | Symbols: RBCS1A | ribulose bisphosphate carboxylase small chain 1A | chr1:25048465-25049249 REVERSE LENGTH=180 (AT1G67090.1)	AT1G67090.1	20 kDa	0	3	5	5	6	2	4	5	4	5
39.1	| Symbols: RBCS1A | ribulose bisphosphate carboxylase small chain 1A | chr1:25048465-25049249 REVERSE LENGTH=180	AT1G67090.1	20 kDa	0	3	5	5	6	2	4	5	4	5
39.2	| Symbols: RBCS1A | ribulose bisphosphate carboxylase small chain 1A | chr1:25048590-25049249 REVERSE LENGTH=136	AT1G67090.2	15 kDa	0	0	0	0	0	0	0	0	0	0
40	Cluster of | Symbols: | Ribosomal protein S3 family protein | chr5:13710355-13712192 REVERSE LENGTH=248 (AT5G35530.1)	AT5G35530.1 [3]	27 kDa	0	5	6	6	7	4	5	5	7	5
40.1	| Symbols: | Ribosomal protein S3 family protein | chr5:13710355-13712192 REVERSE LENGTH=248	AT5G35530.1	27 kDa	0	0	1	1	1	0	0	1	1	1
40.2	| Symbols: | Ribosomal protein S3 family protein | chr2:13450384-13451669 FORWARD LENGTH=250	AT2G31610.1	28 kDa	0	1	1	1	1	0	0	0	1	1
40.3	| Symbols: | Ribosomal protein S3 family protein | chr3:19951547-19952782 FORWARD LENGTH=249	AT3G53870.1	27 kDa	0	0	0	1	1	0	0	0	1	0
41	Cluster of | Symbols: | Ribulose bisphosphate carboxylase (small chain) family protein | chr5:15377501-15378306 REVERSE LENGTH=181 (AT5G38410.1)	AT5G38410.1 [2]	20 kDa	0	6	5	6	5	3	6	5	3	5
41.1	| Symbols: | Ribulose bisphosphate carboxylase (small chain) family protein | chr5:15377501-15378306 REVERSE LENGTH=181	AT5G38410.1	20 kDa	0	4	4	4	4	3	4	3	3	4
41.2	| Symbols: | Ribulose bisphosphate carboxylase (small chain) family protein | chr5:15384350-15385155 REVERSE LENGTH=181	AT5G38430.1	20 kDa	0	2	1	1	1	0	2	1	0	1
42	| Symbols: ATP1 | ATP synthase subunit 1 | chrM:302166-303689 REVERSE LENGTH=507	ATMG01190.1	55 kDa	0	2	4	4	4	4	2	6	4	5
43	Cluster of | Symbols: CA1 | carbonic anhydrase 1 | chr3:194853-197873 REVERSE LENGTH=347 (AT3G01500.2)	AT3G01500.2 [4]	37 kDa	0	8	2	7	8	1	8	2	3	3
43.1	| Symbols: CA1 | carbonic anhydrase 1 | chr3:194853-197873 REVERSE LENGTH=347	AT3G01500.2 (+2)	37 kDa	0	2	0	1	2	0	2	0	0	0
43.2	| Symbols: CA2, CA18, BETA CA2 | carbonic anhydrase 2 | chr5:4760536-4762382 FORWARD LENGTH=259	AT5G14740.2	28 kDa	0	1	0	2	2	0	2	0	1	1
44	Cluster of | Symbols: XW6 | Ribosomal protein S5 family protein | chr1:21689115-21690085 FORWARD LENGTH=284 (AT1G58380.1)	AT1G58380.1 [5]	31 kDa	0	3	3	5	5	1	5	3	7	5
44.1	| Symbols: XW6 | Ribosomal protein S5 family protein | chr1:21689115-21690085 FORWARD LENGTH=284	AT1G58380.1 (+3)	31 kDa	0	0	2	1	1	0	1	1	2	2
44.2	| Symbols: | Ribosomal protein S5 family protein | chr2:17460016-17461398 REVERSE LENGTH=285	AT2G41840.1	31 kDa	0	1	0	2	3	0	1	0	2	1
44.3	At2g41840/T11A7.6 [Arabidopsis thaliana]	gi|15081715|gb|AAK82512.1| (+6)	31 kDa	0	0	0	0	0	0	0	0	0	0
45	Cluster of | Symbols: PYK10, PSR3.1, BGLU23, LEB | Glycosyl hydrolase superfamily protein | chr3:2840657-2843730 REVERSE LENGTH=524 (AT3G09260.1)	AT3G09260.1	60 kDa	0	3	4	3	7	2	2	2	6	5
45.1	| Symbols: PYK10, PSR3.1, BGLU23, LEB | Glycosyl hydrolase superfamily protein | chr3:2840657-2843730 REVERSE LENGTH=524	AT3G09260.1	60 kDa	0	3	4	3	7	2	2	2	6	4
45.2	| Symbols: BGLU22 | Glycosyl hydrolase superfamily protein | chr1:24706759-24709737 REVERSE LENGTH=524	AT1G66280.1	60 kDa	0	0	0	0	0	0	0	0	0	0
46	Cluster of | Symbols: CAB3, AB180, LHCB1.2 | chlorophyll A/B binding protein 3 | chr1:10472443-10473246 REVERSE LENGTH=267 (AT1G29910.1)	AT1G29910.1 [5]	28 kDa	0	6	3	3	5	2	7	2	2	3
46.1	| Symbols: CAB3, AB180, LHCB1.2 | chlorophyll A/B binding protein 3 | chr1:10472443-10473246 REVERSE LENGTH=267	AT1G29910.1 (+2)	28 kDa	0	3	2	2	3	1	4	1	1	2
46.2	| Symbols: LHCB2.4, LHCB2.3, LHCB2 | photosystem II light harvesting complex gene 2.3 | chr3:10256002-10256921 FORWARD LENGTH=266	AT3G27690.1 (+1)	29 kDa	0	2	0	0	1	0	1	0	0	0
47	| Symbols: GS2, GLN2, ATGSL1 | glutamine synthetase 2 | chr5:13831220-13833239 FORWARD LENGTH=430	AT5G35630.1 (+2)	47 kDa	0	6	4	5	4	3	4	5	2	3
48	Cluster of | Symbols: | Clathrin, heavy chain | chr3:2587171-2595411 REVERSE LENGTH=1703 (AT3G08530.1)	AT3G08530.1 [2]	193 kDa	0	4	1	8	4	1	2	6	4	3
48.1	| Symbols: | Clathrin, heavy chain | chr3:2587171-2595411 REVERSE LENGTH=1703	AT3G08530.1	193 kDa	0	0	0	1	0	0	0	0	0	0
48.2	| Symbols: | Clathrin, heavy chain | chr3:3482575-3491667 REVERSE LENGTH=1705	AT3G11130.1	193 kDa	0	0	0	0	0	0	0	1	0	0
49	| Symbols: | structural constituent of ribosome | chrC:82826-83482 REVERSE LENGTH=218	ATCG00800.1	25 kDa	0	2	5	4	2	2	2	3	3	5
50	Cluster of | Symbols: UBP12 | ubiquitin-specific protease 12 | chr5:2020682-2027834 REVERSE LENGTH=985 (AT5G06600.3)	AT5G06600.3 [3]	115 kDa	0	1	3	7	4	1	1	2	5	3
50.1	| Symbols: UBP12 | ubiquitin-specific protease 12 | chr5:2020682-2027834 REVERSE LENGTH=985	AT5G06600.3	115 kDa	0	0	1	2	2	1	0	1	1	1
50.2	| Symbols: UBP13 | ubiquitin-specific protease 13 | chr3:3761758-3770290 REVERSE LENGTH=1115	AT3G11910.1 (+1)	131 kDa	0	1	1	1	0	0	0	0	1	2
51	| Symbols: | GTP binding Elongation factor Tu family protein | chr1:2455559-2457001 FORWARD LENGTH=449	AT1G07920.1 (+5)	50 kDa	0	4	4	2	1	5	4	6	4	4
52	Cluster of | Symbols: HOG1, EMB1395, SAHH1, MEE58, ATSAHH1 | S-adenosyl-L-homocysteine hydrolase | chr4:8054931-8056676 FORWARD LENGTH=485 (AT4G13940.1)	AT4G13940.1	53 kDa	0	5	2	7	4	1	4	2	1	7
52.1	| Symbols: HOG1, EMB1395, SAHH1, MEE58, ATSAHH1 | S-adenosyl-L-homocysteine hydrolase | chr4:8054931-8056676 FORWARD LENGTH=485	AT4G13940.1	53 kDa	0	1	1	2	2	1	2	1	1	2
52.2	| Symbols: SAHH2, ATSAHH2 | S-adenosyl-l-homocysteine (SAH) hydrolase 2 | chr3:8588013-8589671 REVERSE LENGTH=485	AT3G23810.1	53 kDa	0	0	0	0	0	0	0	0	0	0
53	Cluster of putative ribosomal protein S27 [Arabidopsis thaliana] (gi|15028165|gb|AAK76706.1|)	gi|15028165|gb|AAK76706.1| [8]	9 kDa	0	2	3	3	2	2	2	2	3	4
53.1	putative ribosomal protein S27 [Arabidopsis thaliana]	gi|15028165|gb|AAK76706.1| (+6)	9 kDa	0	1	1	1	1	1	1	1	1	1
53.2	| Symbols: | Zinc-binding ribosomal protein family protein | chr2:18831243-18831999 FORWARD LENGTH=84	AT2G45710.1	9 kDa	0	0	0	0	0	0	0	0	0	0
53.3	| Symbols: ARS27A, RS27A | ribosomal protein S27 | chr3:22611710-22612632 FORWARD LENGTH=86	AT3G61110.1	10 kDa	0	0	0	0	0	0	0	0	0	0
54	Cluster of | Symbols: | TCP-1/cpn60 chaperonin family protein | chr3:4389685-4392624 FORWARD LENGTH=596 (AT3G13470.1)	AT3G13470.1	63 kDa	0	1	4	6	1	2	4	6	4	5
54.1	| Symbols: | TCP-1/cpn60 chaperonin family protein | chr3:4389685-4392624 FORWARD LENGTH=596	AT3G13470.1	63 kDa	0	1	4	6	1	2	4	6	4	5
54.2	| Symbols: | TCP-1/cpn60 chaperonin family protein | chr5:22874058-22876966 FORWARD LENGTH=597	AT5G56500.1 (+1)	63 kDa	0	0	0	0	0	0	0	0	0	0
55	Cluster of | Symbols: HSP81-3, Hsp81.3, AtHsp90-3, AtHsp90.3 | heat shock protein 81-3 | chr5:22681410-22683911 FORWARD LENGTH=699 (AT5G56010.1)	AT5G56010.1	80 kDa	0	1	3	3	1	2	0	4	2	4
55.1	| Symbols: HSP81-3, Hsp81.3, AtHsp90-3, AtHsp90.3 | heat shock protein 81-3 | chr5:22681410-22683911 FORWARD LENGTH=699	AT5G56010.1	80 kDa	0	1	2	3	1	1	0	2	2	3
55.2	| Symbols: HSP81-1, ATHS83, HSP81.1, HSP83, ATHSP90.1, AtHsp90-1, HSP90.1 | heat shock protein 90.1 | chr5:21352542-21355147 FORWARD LENGTH=705	AT5G52640.1	81 kDa	0	0	0	0	0	0	0	0	0	0
56	| Symbols: CAT2 | catalase 2 | chr4:16700937-16703215 REVERSE LENGTH=492	AT4G35090.1	57 kDa	0	2	2	2	3	4	2	4	1	1
57	| Symbols: ATPB, PB | ATP synthase subunit beta | chrC:52660-54156 REVERSE LENGTH=498	ATCG00480.1	54 kDa	0	5	2	3	3	2	2	5	3	2
58	| Symbols: | Proline-rich extensin-like family protein | chr4:5323800-5325341 REVERSE LENGTH=513	AT4G08400.1	57 kDa	0	1	1	1	0	1	1	1	2	1
59	| Symbols: RPS1, ARRPS1 | ribosomal protein S1 | chr5:11619262-11621223 REVERSE LENGTH=416	AT5G30510.1	45 kDa	0	1	3	4	3	4	2	3	3	4
60	| Symbols: | Coatomer, beta subunit | chr4:15269460-15272693 FORWARD LENGTH=948	AT4G31490.1	106 kDa	0	1	2	4	1	2	1	6	2	3
61	| Symbols: | Transketolase | chr3:22454004-22456824 FORWARD LENGTH=741	AT3G60750.1 (+1)	80 kDa	0	2	2	3	3	3	2	7	1	2
62	Cluster of | Symbols: FBA2 | fructose-bisphosphate aldolase 2 | chr4:18163714-18165659 REVERSE LENGTH=398 (AT4G38970.1)	AT4G38970.1 [3]	43 kDa	0	4	2	5	2	0	2	2	2	2
62.1	| Symbols: FBA2 | fructose-bisphosphate aldolase 2 | chr4:18163714-18165659 REVERSE LENGTH=398	AT4G38970.1	43 kDa	0	4	2	3	1	0	2	1	1	1
62.2	| Symbols: FBA1 | fructose-bisphosphate aldolase 1 | chr2:9128416-9130152 REVERSE LENGTH=399	AT2G21330.1 (+1)	43 kDa	0	0	0	1	0	0	0	1	0	0
63	| Symbols: ATGSTF8, ATGSTF5, GST6, GSTF8 | glutathione S-transferase phi 8 | chr2:19558213-19559266 FORWARD LENGTH=263	AT2G47730.1	29 kDa	0	1	2	1	3	2	0	4	4	2
64	| Symbols: PSBR | photosystem II subunit R | chr1:29736085-29736781 FORWARD LENGTH=140	AT1G79040.1	15 kDa	0	0	2	2	2	0	1	2	3	1
65	Cluster of | Symbols: | Ribosomal protein S11 family protein | chr2:15169925-15171159 FORWARD LENGTH=150 (AT2G36160.1)	AT2G36160.1 [2]	16 kDa	0	3	2	4	3	1	3	3	4	2
65.1	| Symbols: | Ribosomal protein S11 family protein | chr2:15169925-15171159 FORWARD LENGTH=150	AT2G36160.1	16 kDa	0	1	0	1	1	0	1	1	0	0
65.2	| Symbols: | Ribosomal protein S11 family protein | chr3:3623757-3624866 REVERSE LENGTH=150	AT3G11510.1	16 kDa	0	1	0	1	0	0	1	0	0	0
66	Cluster of | Symbols: | Lactate/malate dehydrogenase family protein | chr1:1189418-1191267 REVERSE LENGTH=332 (AT1G04410.1)	AT1G04410.1	36 kDa	0	3	2	1	2	0	1	3	1	2
66.1	| Symbols: | Lactate/malate dehydrogenase family protein | chr1:1189418-1191267 REVERSE LENGTH=332	AT1G04410.1	36 kDa	0	3	2	1	1	0	1	2	0	2
66.2	| Symbols: | Lactate/malate dehydrogenase family protein | chr5:22945537-22946718 FORWARD LENGTH=339	AT5G56720.1	37 kDa	0	0	0	0	0	0	0	0	0	0
67	Cluster of | Symbols: | Coatomer, alpha subunit | chr2:9152428-9156577 FORWARD LENGTH=1218 (AT2G21390.1)	AT2G21390.1 [2]	136 kDa	0	1	1	5	0	2	1	5	2	2
67.1	| Symbols: | Coatomer, alpha subunit | chr2:9152428-9156577 FORWARD LENGTH=1218	AT2G21390.1	136 kDa	0	1	0	2	0	1	1	2	0	1
67.2	| Symbols: | Coatomer, alpha subunit | chr1:22919814-22923728 FORWARD LENGTH=1216	AT1G62020.1	137 kDa	0	0	0	1	0	0	0	1	0	0
68	Cluster of | Symbols: P5CS1, ATP5CS | delta1-pyrroline-5-carboxylate synthase 1 | chr2:16598516-16602939 REVERSE LENGTH=717 (AT2G39800.1)	AT2G39800.1 [2]	78 kDa	0	0	2	2	1	3	2	4	0	2
68.1	| Symbols: P5CS1, ATP5CS | delta1-pyrroline-5-carboxylate synthase 1 | chr2:16598516-16602939 REVERSE LENGTH=717	AT2G39800.1 (+1)	78 kDa	0	0	2	2	1	3	2	4	0	2
68.2	| Symbols: P5CS2 | delta 1-pyrroline-5-carboxylate synthase 2 | chr3:20624278-20628989 REVERSE LENGTH=726	AT3G55610.1	79 kDa	0	0	0	0	0	0	0	0	0	0
69	| Symbols: RAN-1, RAN1, ATRAN1 | RAS-related nuclear protein-1 | chr5:6760364-6761747 FORWARD LENGTH=221	AT5G20010.1	25 kDa	0	0	2	6	2	2	0	3	1	2
70	Cluster of | Symbols: | Ribosomal protein L30/L7 family protein | chr2:18249227-18250402 REVERSE LENGTH=242 (AT2G44120.1)	AT2G44120.1 [6]	28 kDa	0	1	2	4	2	1	1	2	2	1
70.1	| Symbols: | Ribosomal protein L30/L7 family protein | chr2:18249227-18250402 REVERSE LENGTH=242	AT2G44120.1 (+1)	28 kDa	0	0	1	1	1	1	0	1	1	1
70.2	| Symbols: | Ribosomal protein L30/L7 family protein | chr2:132943-134264 REVERSE LENGTH=242	AT2G01250.1	28 kDa	0	0	0	1	1	0	0	1	1	0
70.3	| Symbols: | Ribosomal protein L30/L7 family protein | chr3:4433809-4435109 FORWARD LENGTH=244	AT3G13580.1 (+2)	28 kDa	0	0	0	1	0	0	0	0	0	0
71	Cluster of | Symbols: P40, AP40, RP40, RPSAA | 40s ribosomal protein SA | chr1:27243148-27244842 REVERSE LENGTH=298 (AT1G72370.1)	AT1G72370.1 [2]	32 kDa	0	2	2	3	2	1	2	3	3	3
71.1	| Symbols: P40, AP40, RP40, RPSAA | 40s ribosomal protein SA | chr1:27243148-27244842 REVERSE LENGTH=298	AT1G72370.1 (+1)	32 kDa	0	2	2	3	2	1	2	3	3	3
71.2	| Symbols: RPSAb | 40s ribosomal protein SA B | chr3:1309465-1310846 REVERSE LENGTH=332	AT3G04770.1 (+1)	37 kDa	0	0	0	0	0	0	0	0	0	0
72	Cluster of | Symbols: CLPC, ATHSP93-V, HSP93-V, DCA1, CLPC1 | CLPC homologue 1 | chr5:20715710-20719800 REVERSE LENGTH=929 (AT5G50920.1)	AT5G50920.1	103 kDa	0	0	1	1	0	5	0	5	2	1
72.1	| Symbols: CLPC, ATHSP93-V, HSP93-V, DCA1, CLPC1 | CLPC homologue 1 | chr5:20715710-20719800 REVERSE LENGTH=929	AT5G50920.1	103 kDa	0	0	0	0	0	0	0	0	0	0
72.2	| Symbols: ATCLPC, ATHSP93-III, HSP93-III | Clp ATPase | chr3:18122363-18126008 REVERSE LENGTH=952	AT3G48870.1 (+1)	106 kDa	0	0	0	0	0	0	0	0	0	0
73	| Symbols: LHCB5 | light harvesting complex of photosystem II 5 | chr4:6408200-6409496 FORWARD LENGTH=280	AT4G10340.1	30 kDa	0	4	1	2	1	0	3	2	1	1
74	| Symbols: ATPE | ATP synthase epsilon chain | chrC:52265-52663 REVERSE LENGTH=132	ATCG00470.1	14 kDa	0	3	2	2	3	2	4	2	1	1
75	Cluster of | Symbols: | Ribosomal protein L4/L1 family | chr5:657830-659526 FORWARD LENGTH=407 (AT5G02870.1)	AT5G02870.1 [4]	45 kDa	0	0	1	1	2	1	1	1	5	1
75.1	| Symbols: | Ribosomal protein L4/L1 family | chr5:657830-659526 FORWARD LENGTH=407	AT5G02870.1 (+1)	45 kDa	0	0	1	1	1	1	0	1	1	1
75.2	| Symbols: | Ribosomal protein L4/L1 family | chr3:2953813-2955444 FORWARD LENGTH=406	AT3G09630.1 (+1)	45 kDa	0	0	0	0	0	0	0	0	2	0
76	| Symbols: | Ribosomal L28e protein family | chr2:8511752-8512995 FORWARD LENGTH=143	AT2G19730.1 (+2)	16 kDa	0	1	1	2	2	0	2	0	3	1
77	| Symbols: | GTP binding Elongation factor Tu family protein | chr4:1295751-1298354 REVERSE LENGTH=454	AT4G02930.1	49 kDa	0	0	1	3	3	2	0	2	1	3
78	| Symbols: | Protein of unknown function, DUF642 | chr3:2564191-2565819 FORWARD LENGTH=365	AT3G08030.1 (+1)	39 kDa	0	0	4	2	1	1	0	2	0	3
79	| Symbols: PORB | protochlorophyllide oxidoreductase B | chr4:13725648-13727107 FORWARD LENGTH=401	AT4G27440.1 (+1)	43 kDa	0	1	2	1	0	1	2	3	3	2
80	| Symbols: LHCB6, CP24 | light harvesting complex photosystem II subunit 6 | chr1:5446685-5447676 REVERSE LENGTH=258	AT1G15820.1	28 kDa	0	3	2	2	1	0	2	1	1	1
81	| Symbols: ATPC1 | ATPase, F1 complex, gamma subunit protein | chr4:2350761-2351882 REVERSE LENGTH=373	AT4G04640.1	41 kDa	0	1	2	2	2	2	1	2	1	2
82	| Symbols: LHCA4, CAB4 | light-harvesting chlorophyll-protein complex I subunit A4 | chr3:17493622-17494773 REVERSE LENGTH=251	AT3G47470.1	28 kDa	0	2	1	1	1	1	1	1	2	1
83	| Symbols: GAPCP-1 | glyceraldehyde-3-phosphate dehydrogenase of plastid 1 | chr1:29916232-29919088 REVERSE LENGTH=422	AT1G79530.1	45 kDa	0	1	2	3	1	0	0	3	2	2
84	| Symbols: PTAC16 | plastid transcriptionally active 16 | chr3:17228766-17231021 FORWARD LENGTH=510	AT3G46780.1	54 kDa	0	1	1	4	4	2	0	3	2	0
85	| Symbols: | Protein of unknown function, DUF642 | chr5:8863430-8865394 FORWARD LENGTH=369	AT5G25460.1	40 kDa	0	1	1	0	2	0	1	1	3	0
86	| Symbols: NIT1, ATNIT1, NITI | nitrilase 1 | chr3:15986901-15988841 FORWARD LENGTH=346	AT3G44310.1 (+1)	38 kDa	0	2	0	3	3	0	0	0	4	0
87	| Symbols: RPL14 | ribosomal protein L14 | chrC:80696-81064 REVERSE LENGTH=122	ATCG00780.1	14 kDa	0	1	1	2	1	0	1	1	3	1
88	| Symbols: ATARFA1F, ARFA1F | ADP-ribosylation factor A1F | chr1:3513189-3514230 REVERSE LENGTH=181	AT1G10630.1 (+9)	21 kDa	0	1	1	1	0	1	2	3	2	1
89	| Symbols: RPS8 | ribosomal protein S8 | chrC:80068-80472 REVERSE LENGTH=134	ATCG00770.1	15 kDa	0	0	1	2	2	1	0	2	2	2
90	| Symbols: | ATPase, V1 complex, subunit B protein | chr1:7016971-7020290 FORWARD LENGTH=487	AT1G20260.1	54 kDa	0	2	1	1	2	0	2	0	0	2
91	| Symbols: | ARM repeat superfamily protein | chr5:21714016-21716709 FORWARD LENGTH=870	AT5G53480.1	96 kDa	0	2	2	1	1	0	2	1	2	1
92	Cluster of | Symbols: | Ribosomal protein S27a / Ubiquitin family protein | chr1:8314940-8315410 FORWARD LENGTH=156 (AT1G23410.1)	AT1G23410.1 [2]	18 kDa	1	0	1	2	2	2	1	2	2	2
92.1	| Symbols: | Ribosomal protein S27a / Ubiquitin family protein | chr1:8314940-8315410 FORWARD LENGTH=156	AT1G23410.1	18 kDa	0	0	1	1	1	1	0	1	1	1
92.2	putative polyubiquitin, partial [Arabidopsis thaliana]	gi|28436485|gb|AAO43309.1|	28 kDa	1	0	0	0	0	0	0	0	0	0
92.3	| Symbols: UBQ9 | ubiquitin 9 | chr5:14952782-14953750 REVERSE LENGTH=322	AT5G37640.1	36 kDa	0	0	0	0	0	0	0	0	0	0
92.4	| Symbols: UBQ8 | ubiquitin 8 | chr3:3004111-3006006 REVERSE LENGTH=631	AT3G09790.1	72 kDa	0	0	0	0	0	0	0	0	0	0
93	Cluster of | Symbols: ASN2 | asparagine synthetase 2 | chr5:25969224-25972278 FORWARD LENGTH=578 (AT5G65010.1)	AT5G65010.1 [2]	65 kDa	0	1	1	2	2	2	0	2	0	1
93.1	| Symbols: ASN2 | asparagine synthetase 2 | chr5:25969224-25972278 FORWARD LENGTH=578	AT5G65010.1 (+1)	65 kDa	0	1	1	2	2	2	0	2	0	1
93.2	| Symbols: ASN1, DIN6, AT-ASN1 | glutamine-dependent asparagine synthase 1 | chr3:17438136-17441043 REVERSE LENGTH=584	AT3G47340.1 (+1)	66 kDa	0	0	0	0	0	0	0	0	0	0
94	| Symbols: ATARCA, RACK1A_AT, RACK1A | Transducin/WD40 repeat-like superfamily protein | chr1:6222325-6223901 FORWARD LENGTH=327	AT1G18080.1	36 kDa	0	0	0	0	1	4	1	3	1	1
95	| Symbols: CAC3 | acetyl Co-enzyme a carboxylase carboxyltransferase alpha subunit | chr2:15917612-15920749 FORWARD LENGTH=769	AT2G38040.1 (+1)	85 kDa	0	0	0	3	2	1	0	4	1	0
96	| Symbols: AAC1 | ADP/ATP carrier 1 | chr3:2605706-2607030 REVERSE LENGTH=381	AT3G08580.1 (+1)	41 kDa	0	2	1	2	0	0	1	1	4	2
97	| Symbols: ACCD | acetyl-CoA carboxylase carboxyl transferase subunit beta | chrC:57075-58541 FORWARD LENGTH=488	ATCG00500.1	56 kDa	0	1	2	2	1	0	1	3	0	1
98	| Symbols: PIP2A, PIP2, PIP2;1 | plasma membrane intrinsic protein 2A | chr3:19803906-19805454 REVERSE LENGTH=287	AT3G53420.1 (+1)	30 kDa	0	1	2	3	2	0	0	0	0	2
99	| Symbols: FDH | formate dehydrogenase | chr5:4777043-4779190 FORWARD LENGTH=384	AT5G14780.1	42 kDa	0	0	1	1	1	2	0	2	0	1
100	Cluster of | Symbols: LOS2, ENO2 | Enolase | chr2:15321081-15323786 REVERSE LENGTH=444 (AT2G36530.1)	AT2G36530.1 [11]	48 kDa	1	1	1	1	0	0	1	1	2	1
100.1	| Symbols: LOS2, ENO2 | Enolase | chr2:15321081-15323786 REVERSE LENGTH=444	AT2G36530.1	48 kDa	0	1	1	1	0	0	1	1	2	1
100.2	RecName: Full=Bifunctional enolase 2/transcriptional activator; AltName: Full=2-phospho-D-glycerate hydro-lyase 2; AltName: Full=2-phosphoglycerate dehydratase 2; AltName: Full=LOW EXPRESSION OF OSMOTICALLY RESPONSIVE GENES 1	gi|119350|sp|P25696.1|ENO2_ARATH (+9)	48 kDa	1	0	0	0	0	0	0	0	0	0
101	Cluster of | Symbols: GGT1, AOAT1, GGAT1 | glutamate:glyoxylate aminotransferase | chr1:8268720-8271329 REVERSE LENGTH=481 (AT1G23310.1)	AT1G23310.1 [2]	53 kDa	0	0	1	3	1	1	0	2	0	2
101.1	| Symbols: GGT1, AOAT1, GGAT1 | glutamate:glyoxylate aminotransferase | chr1:8268720-8271329 REVERSE LENGTH=481	AT1G23310.1 (+1)	53 kDa	0	0	1	3	1	1	0	2	0	2
101.2	| Symbols: AOAT2, GGT2 | alanine-2-oxoglutarate aminotransferase 2 | chr1:26613222-26615845 FORWARD LENGTH=481	AT1G70580.1 (+3)	53 kDa	0	0	0	0	0	0	0	0	0	0
102	| Symbols: | binding | chr5:19317899-19327014 FORWARD LENGTH=1605	AT5G47690.1 (+2)	181 kDa	0	0	0	2	0	3	0	5	0	1
103	| Symbols: | Ribosomal protein S3Ae | chr3:1329751-1331418 FORWARD LENGTH=262	AT3G04840.1	30 kDa	0	1	0	1	2	0	0	1	3	0
104	| Symbols: PSAF | photosystem I subunit F | chr1:11215011-11215939 REVERSE LENGTH=221	AT1G31330.1	24 kDa	0	1	1	1	2	1	0	1	1	1
105	Cluster of | Symbols: | Ribosomal protein L6 family | chr4:6463201-6464458 REVERSE LENGTH=194 (AT4G10450.1)	AT4G10450.1 [11]	22 kDa	1	1	1	2	1	0	0	2	0	1
105.1	| Symbols: | Ribosomal protein L6 family | chr4:6463201-6464458 REVERSE LENGTH=194	AT4G10450.1	22 kDa	0	0	0	1	1	0	0	1	0	0
105.2	| Symbols: | Ribosomal protein L6 family | chr1:12010986-12012223 FORWARD LENGTH=194	AT1G33120.1 (+1)	22 kDa	0	1	1	1	0	0	0	1	0	1
105.3	60S ribosomal protein L9-2 [Arabidopsis thaliana]	gi|15235114|ref|NP_192783.1| (+7)	22 kDa	1	0	0	0	0	0	0	0	0	0
105.4	Ribosomal protein L6 family At1g33120 [Arabidopsis thaliana]	gi|11692872|gb|AAG40039.1|AF324688_1 (+15)	22 kDa	0	0	0	0	0	0	0	0	0	0
106	| Symbols: | TCP-1/cpn60 chaperonin family protein | chr5:5247549-5251050 REVERSE LENGTH=535	AT5G16070.1	59 kDa	0	3	1	0	0	0	2	1	3	1
107	| Symbols: | TCP-1/cpn60 chaperonin family protein | chr5:7087020-7089906 REVERSE LENGTH=527	AT5G20890.1	57 kDa	0	0	1	1	1	0	1	1	2	0
108	| Symbols: PIP1B, TMP-A, ATHH2, PIP1;2 | plasma membrane intrinsic protein 1B | chr2:18910450-18911703 FORWARD LENGTH=286	AT2G45960.1 (+2)	31 kDa	0	2	0	2	1	0	2	1	2	1
109	| Symbols: | Ribosomal L38e protein family | chr2:18046285-18047292 REVERSE LENGTH=69	AT2G43460.1 (+1)	8 kDa	0	0	0	1	1	0	0	1	2	1
110	| Symbols: | Ribosomal protein L22p/L17e family protein | chr1:9515230-9516725 FORWARD LENGTH=176	AT1G27400.1	20 kDa	0	1	1	2	1	1	1	2	0	2
111	Cluster of | Symbols: | Aldolase superfamily protein | chr2:15296929-15298387 REVERSE LENGTH=358 (AT2G36460.1)	AT2G36460.1	38 kDa	0	1	2	1	1	0	1	0	2	2
111.1	| Symbols: | Aldolase superfamily protein | chr2:15296929-15298387 REVERSE LENGTH=358	AT2G36460.1	38 kDa	0	0	1	0	0	0	0	1	1	2
111.2	| Symbols: | Aldolase superfamily protein | chr3:19627383-19628874 REVERSE LENGTH=358	AT3G52930.1	39 kDa	0	0	0	0	0	0	0	0	0	0
112	| Symbols: PSBA | photosystem II reaction center protein A | chrC:383-1444 REVERSE LENGTH=353	ATCG00020.1	39 kDa	0	3	0	1	1	2	3	0	1	0
113	| Symbols: VHA-A | vacuolar ATP synthase subunit A | chr1:29660463-29664575 FORWARD LENGTH=623	AT1G78900.1 (+1)	69 kDa	0	1	0	2	1	0	1	1	2	1
114	| Symbols: ATGSTF9, GLUTTR, ATGSTF7, GSTF9 | glutathione S-transferase PHI 9 | chr2:13139132-13140057 FORWARD LENGTH=215	AT2G30860.1	24 kDa	0	0	1	1	1	0	2	1	1	0
115	| Symbols: KASI, KAS1 | 3-ketoacyl-acyl carrier protein synthase I | chr5:18774439-18776629 REVERSE LENGTH=473	AT5G46290.1 (+1)	50 kDa	0	0	1	2	1	2	0	2	2	1
116	| Symbols: ATG2484-1, G2484-1 | G2484-1 protein | chr4:9689263-9697172 REVERSE LENGTH=2037	AT4G17330.1	218 kDa	0	0	0	1	0	1	0	6	0	0
117	| Symbols: PTAC17 | plastid transcriptionally active 17 | chr1:30258272-30260570 REVERSE LENGTH=444	AT1G80480.1	49 kDa	0	0	0	2	0	0	0	2	2	2
118	| Symbols: APG1, VTE3, IEP37, E37 | S-adenosyl-L-methionine-dependent methyltransferases superfamily protein | chr3:23415816-23417002 REVERSE LENGTH=338	AT3G63410.1	38 kDa	0	0	1	2	1	0	0	1	0	1
119	| Symbols: | oxidoreductases, acting on the aldehyde or oxo group of donors, NAD or NADP as acceptor;copper ion binding | chr2:8613168-8615649 FORWARD LENGTH=401	AT2G19940.1 (+1)	44 kDa	0	0	1	2	1	1	0	2	0	1
120	| Symbols: PIP3, PIP3A, PIP2;7, SIMIP | plasma membrane intrinsic protein 3 | chr4:16708672-16709958 FORWARD LENGTH=280	AT4G35100.1 (+1)	30 kDa	0	2	1	1	2	0	2	1	2	1
121	| Symbols: ATRPS5A, AML1, RPS5A | ribosomal protein 5A | chr3:3778175-3779354 REVERSE LENGTH=207	AT3G11940.1 (+1)	23 kDa	0	1	0	1	1	1	1	2	1	1
122	| Symbols: CPN60A, CH-CPN60A, SLP | chaperonin-60alpha | chr2:11926603-11929184 FORWARD LENGTH=586	AT2G28000.1	62 kDa	0	2	0	1	0	0	1	0	0	1
123	Cluster of | Symbols: ADK1 | adenosine kinase 1 | chr3:3012645-3014624 FORWARD LENGTH=302 (AT3G09820.2)	AT3G09820.2	33 kDa	0	1	0	1	1	0	0	1	2	1
123.1	| Symbols: ADK1 | adenosine kinase 1 | chr3:3012645-3014624 FORWARD LENGTH=302	AT3G09820.2	33 kDa	0	1	0	1	1	0	0	1	2	1
123.2	| Symbols: ADK2 | adenosine kinase 2 | chr5:796573-798997 FORWARD LENGTH=345	AT5G03300.1	38 kDa	0	0	0	0	0	0	0	0	0	0
124	| Symbols: ATCTIMC, TPI, CYTOTPI | triosephosphate isomerase | chr3:20553794-20556078 FORWARD LENGTH=254	AT3G55440.1	27 kDa	0	1	2	1	1	0	0	1	1	1
125	| Symbols: PSBB | photosystem II reaction center protein B | chrC:72371-73897 FORWARD LENGTH=508	ATCG00680.1	56 kDa	0	2	1	1	2	0	0	0	2	0
126	| Symbols: | vacuolar ATP synthase subunit H family protein | chr3:14228846-14232228 REVERSE LENGTH=441	AT3G42050.1	50 kDa	0	0	0	2	2	1	0	1	1	2
127	Cluster of | Symbols: APS1 | ATP sulfurylase 1 | chr3:8112837-8114734 FORWARD LENGTH=463 (AT3G22890.1)	AT3G22890.1	51 kDa	0	0	0	1	0	1	0	3	0	1
127.1	| Symbols: APS1 | ATP sulfurylase 1 | chr3:8112837-8114734 FORWARD LENGTH=463	AT3G22890.1	51 kDa	0	0	0	1	0	1	0	3	0	1
127.2	| Symbols: APS4 | Pseudouridine synthase/archaeosine transglycosylase-like family protein | chr5:17589631-17591480 REVERSE LENGTH=469	AT5G43780.1	52 kDa	0	0	0	0	0	0	0	0	0	0
127.3	| Symbols: APS3 | Pseudouridine synthase/archaeosine transglycosylase-like family protein | chr4:8413443-8415311 REVERSE LENGTH=465	AT4G14680.1	52 kDa	0	0	0	0	0	0	0	0	0	0
128	| Symbols: | TCP-1/cpn60 chaperonin family protein | chr1:8685504-8688101 REVERSE LENGTH=535	AT1G24510.1 (+1)	59 kDa	0	1	0	2	1	0	0	2	3	0
129	| Symbols: SHM1, STM, SHMT1 | serine transhydroxymethyltransferase 1 | chr4:17831891-17834742 REVERSE LENGTH=517	AT4G37930.1	57 kDa	0	0	0	0	1	0	0	2	1	0
130	| Symbols: | Ribosomal protein S4 | chr5:4935124-4936334 REVERSE LENGTH=198	AT5G15200.1	23 kDa	0	0	2	1	1	0	0	0	1	1
131	Cluster of | Symbols: RPS15A | ribosomal protein S15A | chr1:2408413-2409065 REVERSE LENGTH=130 (AT1G07770.1)	AT1G07770.1 [3]	15 kDa	0	1	0	1	0	0	1	0	1	0
131.1	| Symbols: RPS15A | ribosomal protein S15A | chr1:2408413-2409065 REVERSE LENGTH=130	AT1G07770.1 (+2)	15 kDa	0	1	0	1	0	0	1	0	1	0
131.2	RecName: Full=40S ribosomal protein S15a-1	gi|1173218|sp|P42798.2|R15A1_ARATH (+23)	15 kDa	0	0	0	0	0	0	0	0	0	0
132	Cluster of | Symbols: RPS6, RPS6A | ribosomal protein S6 | chr4:15346306-15347714 REVERSE LENGTH=250 (AT4G31700.1)	AT4G31700.1	28 kDa	0	2	3	0	0	0	0	0	2	2
132.1	| Symbols: RPS6, RPS6A | ribosomal protein S6 | chr4:15346306-15347714 REVERSE LENGTH=250	AT4G31700.1	28 kDa	0	0	0	0	0	0	0	0	0	0
132.2	| Symbols: EMB3010, RPS6B | Ribosomal protein S6e | chr5:3258734-3260142 REVERSE LENGTH=249	AT5G10360.1 (+1)	28 kDa	0	0	0	0	0	0	0	0	0	0
133	| Symbols: | ketol-acid reductoisomerase | chr3:21671561-21674639 FORWARD LENGTH=591	AT3G58610.1 (+2)	64 kDa	0	0	2	3	1	0	0	2	0	0
134	| Symbols: PSBD | photosystem II reaction center protein D | chrC:32711-33772 FORWARD LENGTH=353	ATCG00270.1	40 kDa	0	3	2	2	0	0	0	0	0	1
135	| Symbols: RACK1C_AT | receptor for activated C kinase 1C | chr3:6211109-6212371 REVERSE LENGTH=326	AT3G18130.1	36 kDa	0	0	1	0	0	1	2	2	0	0
136	| Symbols: IIL1, ATLEUC1 | isopropyl malate isomerase large subunit 1 | chr4:7804194-7807789 REVERSE LENGTH=509	AT4G13430.1	55 kDa	0	0	0	0	0	1	0	2	0	0
137	| Symbols: SAC52, RPL10, RPL10A | Ribosomal protein L16p/L10e family protein | chr1:4888270-4889408 FORWARD LENGTH=220	AT1G14320.1	25 kDa	0	0	2	1	1	1	1	1	1	1
138	| Symbols: | Late embryogenesis abundant protein, group 2 | chr2:18226922-18227988 FORWARD LENGTH=325	AT2G44060.1 (+1)	36 kDa	0	0	1	2	2	0	0	2	1	0
139	RecName: Full=40S ribosomal protein S24-1	gi|11134742|sp|Q9SS17.1|RS241_ARATH (+9)	15 kDa	1	0	0	1	1	2	0	1	0	0
140	| Symbols: RPT3 | regulatory particle triple-A ATPase 3 | chr5:23569155-23571116 FORWARD LENGTH=408	AT5G58290.1	46 kDa	0	1	0	1	1	0	1	1	0	1
141	Cluster of | Symbols: AHA1, PMA, OST2, HA1 | H(+)-ATPase 1 | chr2:8221858-8227268 FORWARD LENGTH=949 (AT2G18960.1)	AT2G18960.1 [2]	104 kDa	0	2	0	1	0	0	1	1	1	0
141.1	| Symbols: AHA1, PMA, OST2, HA1 | H(+)-ATPase 1 | chr2:8221858-8227268 FORWARD LENGTH=949	AT2G18960.1	104 kDa	0	1	0	0	0	0	1	0	0	0
141.2	| Symbols: AHA2, PMA2, HA2 | H(+)-ATPase 2 | chr4:14770820-14775920 REVERSE LENGTH=948	AT4G30190.1	104 kDa	0	0	0	0	0	0	0	0	1	0
141.3	RecName: Full=ATPase 2, plasma membrane-type; AltName: Full=Proton pump 2	gi|114335|sp|P19456.2|PMA2_ARATH (+20)	104 kDa	0	0	0	0	0	0	0	0	0	0
141.4	| Symbols: AHA3, ATAHA3, HA3 | H(+)-ATPase 3 | chr5:23231208-23236381 REVERSE LENGTH=949	AT5G57350.1 (+1)	104 kDa	0	0	0	0	0	0	0	0	0	0
141.5	| Symbols: AHA8, HA8 | H(+)-ATPase 8 | chr3:14724309-14728062 FORWARD LENGTH=948	AT3G42640.1	104 kDa	0	0	0	0	0	0	0	0	0	0
141.6	| Symbols: AHA10 | autoinhibited H(+)-ATPase isoform 10 | chr1:5904058-5908898 FORWARD LENGTH=947	AT1G17260.1	105 kDa	0	0	0	0	0	0	0	0	0	0
141.7	| Symbols: AHA4, HA4 | H(+)-ATPase 4 | chr3:17693015-17697801 FORWARD LENGTH=960	AT3G47950.1 (+1)	106 kDa	0	0	0	0	0	0	0	0	0	0
142	Cluster of | Symbols: | ATPase, V0/A0 complex, subunit C/D | chr3:10773144-10775594 REVERSE LENGTH=351 (AT3G28710.1)	AT3G28710.1	41 kDa	0	0	1	2	1	0	0	1	2	1
142.1	| Symbols: | ATPase, V0/A0 complex, subunit C/D | chr3:10773144-10775594 REVERSE LENGTH=351	AT3G28710.1	41 kDa	0	0	1	1	0	0	0	1	1	1
142.2	| Symbols: | ATPase, V0/A0 complex, subunit C/D | chr3:10778025-10780350 FORWARD LENGTH=343	AT3G28715.2	40 kDa	0	0	0	1	0	0	0	0	0	0
143	| Symbols: | TCP-1/cpn60 chaperonin family protein | chr3:1024432-1027604 FORWARD LENGTH=549	AT3G03960.1	59 kDa	0	0	0	2	2	0	0	1	3	0
144	| Symbols: SPA2 | SPA1-related 2 | chr4:6772163-6776675 FORWARD LENGTH=1036	AT4G11110.1	115 kDa	0	0	0	2	0	0	0	0	4	0
145	| Symbols: SHM4 | serine hydroxymethyltransferase 4 | chr4:8048013-8050021 REVERSE LENGTH=471	AT4G13930.1	52 kDa	0	0	0	0	1	0	0	2	3	0
146	| Symbols: | Class-II DAHP synthetase family protein | chr1:7912120-7914742 FORWARD LENGTH=527	AT1G22410.1	58 kDa	0	0	0	2	1	0	0	1	1	1
147	| Symbols: CINV1 | cytosolic invertase 1 | chr1:13122460-13124808 REVERSE LENGTH=551	AT1G35580.1 (+1)	63 kDa	0	0	1	2	0	0	0	0	1	0
148	| Symbols: PSBC | photosystem II reaction center protein C | chrC:33720-35141 FORWARD LENGTH=473	ATCG00280.1	52 kDa	0	2	1	2	0	0	0	0	1	1
149	| Symbols: ATTIP49A, RIN1 | P-loop containing nucleoside triphosphate hydrolases superfamily protein | chr5:7391026-7394071 REVERSE LENGTH=458	AT5G22330.1	50 kDa	0	0	0	2	0	0	0	2	1	1
150	| Symbols: PMDH2 | peroxisomal NAD-malate dehydrogenase 2 | chr5:2993645-2995551 REVERSE LENGTH=354	AT5G09660.1 (+1)	37 kDa	0	1	0	2	0	0	0	1	0	0
151	| Symbols: ACC1, AT-ACC1, EMB22, GK, PAS3 | acetyl-CoA carboxylase 1 | chr1:13534196-13543773 FORWARD LENGTH=2254	AT1G36160.1 (+1)	251 kDa	0	0	0	0	0	0	1	3	0	0
152	cysteine proteinase inhibitor, putative; 65918-67271 [Arabidopsis thaliana]	gi|12321971|gb|AAG51028.1|AC069474_27 (+9)	26 kDa	2	0	0	0	0	0	0	0	0	0
153	| Symbols: | C2 calcium/lipid-binding plant phosphoribosyltransferase family protein | chr5:2127200-2129584 REVERSE LENGTH=794	AT5G06850.1	91 kDa	0	0	0	0	0	2	0	1	2	0
154	| Symbols: PMEAMT, AtPMEAMT | S-adenosyl-L-methionine-dependent methyltransferases superfamily protein | chr1:17966448-17969077 FORWARD LENGTH=475	AT1G48600.1 (+1)	54 kDa	0	1	1	2	0	0	0	0	0	0
155	| Symbols: RPL24A | ribosomal protein L24 | chr2:15350548-15351819 REVERSE LENGTH=164	AT2G36620.1	19 kDa	0	1	0	0	2	1	0	1	1	0
156	| Symbols: RPS11 | ribosomal protein S11 | chrC:78960-79376 REVERSE LENGTH=138	ATCG00750.1	15 kDa	0	0	1	2	0	1	0	1	0	1
157	| Symbols: | Inositol monophosphatase family protein | chr1:16468184-16470347 FORWARD LENGTH=341	AT1G43670.1	37 kDa	0	0	0	1	2	0	0	1	1	0
158	| Symbols: NOP56 | homolog of nucleolar protein NOP56 | chr1:20984544-20986893 REVERSE LENGTH=522	AT1G56110.1	59 kDa	0	1	0	2	0	0	0	1	0	0
159	| Symbols: GRF1, GF14 CHI | general regulatory factor 1 | chr4:5775387-5777157 FORWARD LENGTH=267	AT4G09000.1 (+1)	30 kDa	0	1	0	0	2	0	1	0	2	0
160	| Symbols: | Ribosomal protein L13 family protein | chr3:9064613-9065871 FORWARD LENGTH=206	AT3G24830.1	23 kDa	0	0	1	0	0	0	0	1	1	0
161	| Symbols: NSP2, ATNSP2 | nitrile specifier protein 2 | chr2:14029350-14030934 REVERSE LENGTH=471	AT2G33070.1 (+2)	51 kDa	0	0	1	1	0	0	0	1	1	1
162	Cluster of | Symbols: ATJ3, ATJ | DNAJ homologue 3 | chr3:15869179-15871059 REVERSE LENGTH=343 (AT3G44110.2)	AT3G44110.2	38 kDa	0	0	0	2	1	0	0	1	2	0
162.1	| Symbols: ATJ3, ATJ | DNAJ homologue 3 | chr3:15869179-15871059 REVERSE LENGTH=343	AT3G44110.2	38 kDa	0	0	0	0	0	0	0	0	2	0
162.2	| Symbols: ATJ2, J2 | DNAJ homologue 2 | chr5:7303798-7305668 REVERSE LENGTH=419	AT5G22060.1	46 kDa	0	0	0	0	0	0	0	0	0	0
163	Cluster of | Symbols: | Granulin repeat cysteine protease family protein | chr3:6723024-6724768 FORWARD LENGTH=452 (AT3G19390.1)	AT3G19390.1	49 kDa	0	0	0	0	1	0	0	0	2	0
163.1	| Symbols: | Granulin repeat cysteine protease family protein | chr3:6723024-6724768 FORWARD LENGTH=452	AT3G19390.1	49 kDa	0	0	0	0	1	0	0	0	2	0
163.2	cysteine proteinase [Arabidopsis thaliana]	gi|11994461|dbj|BAB02463.1| (+4)	49 kDa	0	0	0	0	0	0	0	0	0	0
164	| Symbols: emb2386 | Ribosomal protein L19e family protein | chr1:608120-609391 REVERSE LENGTH=214	AT1G02780.1	25 kDa	0	0	0	0	0	0	0	0	2	0
165	| Symbols: cICDH | cytosolic NADP+-dependent isocitrate dehydrogenase | chr1:24539088-24541861 FORWARD LENGTH=410	AT1G65930.1	46 kDa	0	1	1	1	0	0	2	0	0	0
166	| Symbols: | Rieske (2Fe-2S) domain-containing protein | chr1:26936084-26937331 FORWARD LENGTH=287	AT1G71500.1	32 kDa	0	0	0	1	2	0	0	0	1	0
167	| Symbols: | Ribosomal protein L10 family protein | chr3:2823364-2825020 REVERSE LENGTH=320	AT3G09200.1	34 kDa	0	1	1	1	0	0	2	0	0	0
168	| Symbols: ANNAT1, OXY5, ATOXY5 | annexin 1 | chr1:13225304-13226939 FORWARD LENGTH=317	AT1G35720.1	36 kDa	0	1	0	0	1	0	0	0	2	1
169	| Symbols: | Histone superfamily protein | chr1:2369212-2369523 FORWARD LENGTH=103	AT1G07660.1 (+8)	11 kDa	0	0	2	2	0	0	0	0	0	1
170	Cluster of | Symbols: RPT5A, ATS6A.2 | regulatory particle triple-A ATPase 5A | chr3:1603540-1605993 FORWARD LENGTH=424 (AT3G05530.1)	AT3G05530.1	47 kDa	0	0	0	1	0	0	0	1	2	0
170.1	| Symbols: RPT5A, ATS6A.2 | regulatory particle triple-A ATPase 5A | chr3:1603540-1605993 FORWARD LENGTH=424	AT3G05530.1	47 kDa	0	0	0	0	0	0	0	0	0	0
170.2	| Symbols: RPT5B | 26S proteasome AAA-ATPase subunit RPT5B | chr1:2936675-2939258 REVERSE LENGTH=423	AT1G09100.1	47 kDa	0	0	0	0	0	0	0	0	0	0
171	Cluster of putative ribosomal protein; 23489-24540 [Arabidopsis thaliana] (gi|12324899|gb|AAG52401.1|AC020579_3)	gi|12324899|gb|AAG52401.1|AC020579_3 [23]	13 kDa	2	0	0	0	0	0	0	0	0	0
171.1	putative ribosomal protein; 23489-24540 [Arabidopsis thaliana]	gi|12324899|gb|AAG52401.1|AC020579_3 (+22)	13 kDa	1	0	0	0	0	0	0	0	0	0
171.2	Putative ribosomal protein [Arabidopsis thaliana]	gi|13899109|gb|AAK48976.1|AF370549_1 (+6)	13 kDa	0	0	0	0	0	0	0	0	0	0
172	| Symbols: | Ribosomal protein S5 family protein | chr2:14300925-14302352 REVERSE LENGTH=303	AT2G33800.1	33 kDa	0	0	0	0	0	0	0	0	4	0
173	| Symbols: ATTCP-1, TCP-1 | T-complex protein 1 alpha subunit | chr3:6998544-7002266 REVERSE LENGTH=545	AT3G20050.1	59 kDa	0	0	0	0	0	0	0	0	4	0
174	| Symbols: LHCB3, LHCB3*1 | light-harvesting chlorophyll B-binding protein 3 | chr5:22038424-22039383 FORWARD LENGTH=265	AT5G54270.1	29 kDa	0	2	0	0	0	0	0	0	0	0
175	AT5g62300 [Arabidopsis thaliana]	gi|11762182|gb|AAG40369.1|AF325017_1 (+14)	14 kDa	2	0	0	0	0	0	0	0	0	0
176	RecName: Full=40S ribosomal protein S24-2	gi|115502823|sp|Q8LC83.2|RS242_ARATH (+12)	15 kDa	1	0	0	1	1	0	0	1	0	1
177	| Symbols: | Ribosomal protein S3Ae | chr4:16548724-16550222 FORWARD LENGTH=262	AT4G34670.1	30 kDa	0	0	0	1	0	0	0	1	1	0
178	| Symbols: THFS | 10-formyltetrahydrofolate synthetase | chr1:18702064-18704687 FORWARD LENGTH=634	AT1G50480.1	68 kDa	0	0	0	0	0	2	0	2	0	0
179	| Symbols: | UDP-glucose 6-dehydrogenase family protein | chr3:11267375-11268817 REVERSE LENGTH=480	AT3G29360.1 (+1)	53 kDa	0	0	1	0	0	0	0	0	2	0
180	| Symbols: | RNA binding Plectin/S10 domain-containing protein | chr5:21355781-21357003 REVERSE LENGTH=179	AT5G52650.1	20 kDa	0	0	0	2	1	0	0	0	0	0
181	RecName: Full=40S ribosomal protein S25-3	gi|115502825|sp|Q8GYL5.2|RS253_ARATH (+19)	12 kDa	2	0	0	0	0	0	0	0	0	0
182	| Symbols: RPL2.1 | ribosomal protein L2 | chrC:84337-85843 REVERSE LENGTH=274	ATCG00830.1 (+1)	30 kDa	0	0	0	0	1	0	0	2	0	0
183	Cluster of | Symbols: RPL16A | ribosomal protein large subunit 16A | chr2:17791794-17792946 FORWARD LENGTH=182 (AT2G42740.1)	AT2G42740.1 [5]	21 kDa	1	0	0	0	0	0	0	0	1	0
183.1	| Symbols: RPL16A | ribosomal protein large subunit 16A | chr2:17791794-17792946 FORWARD LENGTH=182	AT2G42740.1 (+4)	21 kDa	0	0	0	0	0	0	0	0	1	0
183.2	60S ribosomal protein L11B [Arabidopsis thaliana]	gi|110737006|dbj|BAF00458.1| (+30)	21 kDa	1	0	0	0	0	0	0	0	0	0
184	Cluster of jasmonate inducible protein; myrosinase binding protein-like [Arabidopsis thaliana] (gi|13877575|gb|AAK43865.1|AF370488_1)	gi|13877575|gb|AAK43865.1|AF370488_1 [17]	32 kDa	1	0	0	0	1	0	0	0	0	0
184.1	jasmonate inducible protein; myrosinase binding protein-like [Arabidopsis thaliana]	gi|13877575|gb|AAK43865.1|AF370488_1 (+16)	32 kDa	1	0	0	0	0	0	0	0	0	0
184.2	| Symbols: PBP1, JAL30 | PYK10-binding protein 1 | chr3:5579560-5580674 FORWARD LENGTH=298	AT3G16420.1 (+2)	32 kDa	0	0	0	0	1	0	0	0	0	0
185	AT3g05590/F18C1_14 [Arabidopsis thaliana]	gi|14335090|gb|AAK59824.1| (+12)	21 kDa	3	0	0	0	0	0	0	0	0	0
186	| Symbols: ASP2, AAT2 | aspartate aminotransferase 2 | chr5:6598201-6601597 FORWARD LENGTH=405	AT5G19550.1	44 kDa	0	0	0	0	0	0	0	3	0	0
187	hypothetical protein [Arabidopsis thaliana]	gi|110740673|dbj|BAE98439.1| (+8)	25 kDa	2	0	0	0	0	0	0	0	0	0
188	ribosomal protein S18 [Arabidopsis thaliana]	gi|10086474|gb|AAG12534.1|AC015446_15 (+52)	18 kDa	2	0	0	0	0	0	0	0	0	0
189	| Symbols: | ATP synthase alpha/beta family protein | chr5:2818395-2821149 REVERSE LENGTH=556	AT5G08670.1 (+2)	60 kDa	0	0	0	1	0	0	0	2	0	0
190	Cluster of | Symbols: ATL5, PGY3, OLI5, RPL5A | ribosomal protein L5 | chr3:9269573-9271327 REVERSE LENGTH=301 (AT3G25520.1)	AT3G25520.1 [3]	34 kDa	0	2	0	0	0	0	1	0	0	0
190.1	| Symbols: ATL5, PGY3, OLI5, RPL5A | ribosomal protein L5 | chr3:9269573-9271327 REVERSE LENGTH=301	AT3G25520.1 (+2)	34 kDa	0	2	0	0	0	0	1	0	0	0
190.2	RecName: Full=60S ribosomal protein L5-1	gi|108860938|sp|Q8LBI1.2|RL51_ARATH (+23)	34 kDa	0	0	0	0	0	0	0	0	0	0
191	Cluster of | Symbols: EMB2719, HAP15 | PAM domain (PCI/PINT associated module) protein | chr1:7001409-7004154 REVERSE LENGTH=488 (AT1G20200.1)	AT1G20200.1	56 kDa	0	0	0	0	0	0	0	0	2	0
191.1	| Symbols: EMB2719, HAP15 | PAM domain (PCI/PINT associated module) protein | chr1:7001409-7004154 REVERSE LENGTH=488	AT1G20200.1	56 kDa	0	0	0	0	0	0	0	0	2	0
191.2	| Symbols: | PAM domain (PCI/PINT associated module) protein | chr1:28524623-28526718 REVERSE LENGTH=487	AT1G75990.1	56 kDa	0	0	0	0	0	0	0	0	0	0
192	| Symbols: | Ribose 5-phosphate isomerase, type A protein | chr3:1313365-1314195 FORWARD LENGTH=276	AT3G04790.1	29 kDa	0	2	0	0	0	0	0	0	0	0
193	AT4g27090/T24A18_40 [Arabidopsis thaliana]	gi|14190383|gb|AAK55672.1|AF378869_1 (+15)	16 kDa	2	0	0	0	0	0	0	0	0	0
194	60S ribosomal protein L22-2 [Arabidopsis thaliana]	gi|145331980|ref|NP_001078112.1| (+12)	14 kDa	2	0	0	0	0	0	0	0	0	0
195	| Symbols: | Ribosomal protein L13 family protein | chr3:2252092-2253332 FORWARD LENGTH=206	AT3G07110.1	23 kDa	0	0	0	0	0	0	0	0	1	0
196	60S ribosomal protein L8-1 [Arabidopsis thaliana]	gi|15227954|ref|NP_179393.1| (+5)	28 kDa	1	0	0	0	0	0	0	0	0	0
197	Cluster of | Symbols: | Ribosomal protein S4 (RPS4A) family protein | chr2:7546598-7548138 FORWARD LENGTH=261 (AT2G17360.1)	AT2G17360.1 [4]	30 kDa	0	0	0	0	0	0	0	0	1	0
197.1	| Symbols: | Ribosomal protein S4 (RPS4A) family protein | chr2:7546598-7548138 FORWARD LENGTH=261	AT2G17360.1 (+3)	30 kDa	0	0	0	0	0	0	0	0	1	0
197.2	Unknown protein [Arabidopsis thaliana]	gi|13877537|gb|AAK43846.1|AF370469_1 (+32)	30 kDa	0	0	0	0	0	0	0	0	0	0
198	Cluster of | Symbols: | Granulin repeat cysteine protease family protein | chr5:17269784-17272117 REVERSE LENGTH=463 (AT5G43060.1)	AT5G43060.1	51 kDa	0	0	0	0	0	0	0	0	1	0
198.1	| Symbols: | Granulin repeat cysteine protease family protein | chr5:17269784-17272117 REVERSE LENGTH=463	AT5G43060.1	51 kDa	0	0	0	0	0	0	0	0	1	0
198.2	cysteine protease component of protease-inhibitor complex, partial [Arabidopsis thaliana]	gi|110739710|dbj|BAF01762.1| (+5)	32 kDa	0	0	0	0	0	0	0	0	0	0
199	| Symbols: LHCB4.2 | light harvesting complex photosystem II | chr3:2717717-2718665 FORWARD LENGTH=287	AT3G08940.2	31 kDa	0	0	0	0	1	0	0	0	0	0
200	| Symbols: EMB2296 | Ribosomal protein L2 family | chr2:7837151-7838160 FORWARD LENGTH=258	AT2G18020.1	28 kDa	0	0	0	0	0	0	0	0	1	0

## Sheet: Percent Coverage
	PCH1ox3 AP-MS and the GFP Control, Showing Percent Coverage
	Peptide Thresholds: 95.0% minimum
	Protein Thresholds: 99.0% minimum and 2 peptides minimum
	Peptide FDR: 0.0% (Decoy)
	Protein FDR: 0.4% (Decoy)
#	Identified Proteins	Accession Number	Molecular Weight	GFP	PCH1ox3 in Col #1	PCH1ox3 in Col#2	PCH1ox3 in Col#3	PCH1ox3 in phyB-9 #1	PCH1ox3 in phyB-9 #2	PCH1ox3 in elf4-2 #1	PCH1ox3 in elf4-2 #2	PCH1ox3 in elf3-2 #1	PCH1ox3 in elf3-2 #2
1	PCH1	AT2G16365.2 (+2)	51 kDa	0	0.7302	0.8468	0.7941	0.8484	0.7717	0.7717	0.7765	0.8213	0.8197
2	| Symbols: PHYE | phytochrome E | chr4:10042312-10045948 REVERSE LENGTH=1112	AT4G18130.1	123 kDa	0	0.55	0.522	0.597	0.604	0.406	0.568	0.5	0.554	0.534
3	| Symbols: PHYB, HY3, OOP1 | phytochrome B | chr2:8140079-8144151 FORWARD LENGTH=1172	AT2G18790.1	129 kDa	0	0.693	0.648	0.602	0.0913	0.035	0.699	0.456	0.626	0.565
4	| Symbols: PHYA, FHY2, FRE1, HY8 | phytochrome A | chr1:3095498-3099216 REVERSE LENGTH=1122	AT1G09570.1	125 kDa	0	0.461	0.487	0.454	0.48	0.394	0.466	0.345	0.491	0.376
5	| Symbols: PHYD | phytochrome D | chr4:9195602-9199486 REVERSE LENGTH=1164	AT4G16250.1	129 kDa	0	0.468	0.337	0.381	0.379	0.106	0.424	0.253	0.372	0.302
6	| Symbols: PHYC | phytochrome C | chr5:14008049-14011619 FORWARD LENGTH=1111	AT5G35840.1	124 kDa	0	0.443	0.277	0.287	0	0	0.432	0.165	0.282	0.18
7	| Symbols: COP1, ATCOP1, DET340, FUS1, EMB168 | Transducin/WD40 repeat-like superfamily protein | chr2:13978000-13983282 FORWARD LENGTH=675	AT2G32950.1	76 kDa	0	0.147	0.157	0.179	0	0	0.0652	0.0252	0.249	0.111
8	| Symbols: SPA1 | SPA (suppressor of phyA-105) protein family | chr2:19022572-19026821 REVERSE LENGTH=1029	AT2G46340.1	115 kDa	0	0.136	0.069	0.121	0	0	0.103	0.0428	0.257	0.111
9	| Symbols: TZP | zinc knuckle (CCHC-type) family protein | chr5:17527261-17530207 FORWARD LENGTH=831	AT5G43630.1	91 kDa	0	0.146	0.123	0.235	0	0	0.0674	0.0132	0.207	0.0313
10	| Symbols: ELF3, PYK20 | hydroxyproline-rich glycoprotein family protein | chr2:11059459-11063178 FORWARD LENGTH=695	AT2G25930.1	77 kDa	0	0.121	0.247	0.265	0	0	0.0878	0.0619	0	0
11	| Symbols: FHY1, PAT3, FRY1 | far-red elongated hypocotyl 1 | chr2:15801689-15802696 REVERSE LENGTH=202	AT2G37678.1	23 kDa	0	0.218	0.213	0.282	0.282	0.213	0.134	0.213	0.0792	0.213
12	Cluster of | Symbols: WSIP1, TPL | Transducin family protein / WD-40 repeat family protein | chr1:5415086-5420359 REVERSE LENGTH=1131 (AT1G15750.1)	AT1G15750.1 [4]	124 kDa	0	0.0106	0.0292	0.0469	0.0212	0	0.0248	0.0345	0.0531	0.0486
12.1	| Symbols: WSIP1, TPL | Transducin family protein / WD-40 repeat family protein | chr1:5415086-5420359 REVERSE LENGTH=1131	AT1G15750.1 (+3)	124 kDa	0	0.0106	0.0292	0.0469	0.0212	0	0.0248	0.0345	0.0531	0.0486
12.2	| Symbols: WSIP2, TPR4 | WUS-interacting protein 2 | chr3:5364792-5371869 REVERSE LENGTH=1135	AT3G15880.1 (+2)	124 kDa	0	0	0	0	0	0	0	0	0	0
12.3	| Symbols: TPR2 | TOPLESS-related 2 | chr3:5731709-5737531 FORWARD LENGTH=1131	AT3G16830.1	125 kDa	0	0	0	0	0	0	0	0	0	0
13	| Symbols: CRB, CSP41B, HIP1.3 | chloroplast RNA binding | chr1:3015473-3018035 FORWARD LENGTH=378	AT1G09340.1	43 kDa	0	0.037	0.037	0.172	0.238	0.13	0.0926	0.217	0.135	0.135
14	DAYSLEEPER | Symbols: | BED zinc finger ;hAT family dimerisation domain | chr3:14321838-14323928 FORWARD LENGTH=696	AT3G42170.1	79 kDa	0	0.134	0	0.106	0.0805	0.056	0.0661	0.112	0.0517	0.0244
15	| Symbols: RD21, RD21A | Granulin repeat cysteine protease family protein | chr1:17283139-17285609 REVERSE LENGTH=462	AT1G47128.1	51 kDa	0	0.0195	0.0779	0.0433	0.0433	0.0433	0.0433	0.0779	0.0779	0.0346
16	| Symbols: ELF4 | Protein of unknown function (DUF1313) | chr2:16734545-16734880 REVERSE LENGTH=111	AT2G40080.1	12 kDa	0	0.117	0.604	0.423	0	0	0	0	0	0.126
17	Cluster of MLK2 | Symbols: | Protein kinase family protein | chr3:1014412-1018244 REVERSE LENGTH=701 (AT3G03940.1)	AT3G03940.1	78 kDa	0	0.0314	0.0642	0.0642	0	0	0	0	0.0441	0
17.1	MLK2 | Symbols: | Protein kinase family protein | chr3:1014412-1018244 REVERSE LENGTH=701	AT3G03940.1	78 kDa	0	0.0314	0.0642	0.0642	0	0	0	0	0.0328	0
17.2	| Symbols: | Protein kinase family protein | chr3:4469434-4473234 FORWARD LENGTH=703	AT3G13670.1	79 kDa	0	0.0313	0.0313	0.0313	0	0	0	0	0.0441	0
18	Cluster of | Symbols: PCL1, LUX | Homeodomain-like superfamily protein | chr3:17183248-17184219 FORWARD LENGTH=323 (AT3G46640.1)	AT3G46640.1 [2]	35 kDa	0	0.0619	0.0341	0.146	0	0	0.0341	0	0	0
18.1	| Symbols: PCL1, LUX | Homeodomain-like superfamily protein | chr3:17183248-17184219 FORWARD LENGTH=323	AT3G46640.1 (+1)	35 kDa	0	0.0619	0.0341	0.146	0	0	0.0341	0	0	0
18.2	| Symbols: ARR13, RR13 | response regulator 13 | chr2:11555781-11560215 REVERSE LENGTH=575	AT2G27070.1	65 kDa	0	0	0	0.0157	0	0	0	0	0	0
18.3	| Symbols: | Homeodomain-like superfamily protein | chr5:1503393-1504193 FORWARD LENGTH=266	AT5G05090.1 (+1)	29 kDa	0	0.0269	0	0.0269	0	0	0	0	0	0
18.4	| Symbols: ARR12, RR12 | response regulator 12 | chr2:10724490-10726961 REVERSE LENGTH=596	AT2G25180.1	66 kDa	0	0	0	0	0	0	0	0	0	0
19	Cluster of | Symbols: HSC70-1, HSP70-1, AT-HSC70-1, HSC70 | heat shock cognate protein 70-1 | chr5:554055-556334 REVERSE LENGTH=651 (AT5G02500.1)	AT5G02500.1 [5]	71 kDa	0	0.573	0.575	0.624	0.559	0.49	0.565	0.496	0.711	0.587
19.1	| Symbols: HSC70-1, HSP70-1, AT-HSC70-1, HSC70 | heat shock cognate protein 70-1 | chr5:554055-556334 REVERSE LENGTH=651	AT5G02500.1	71 kDa	0	0.573	0.575	0.624	0.559	0.49	0.565	0.496	0.711	0.587
19.2	| Symbols: | Heat shock protein 70 (Hsp 70) family protein | chr3:2903434-2905632 REVERSE LENGTH=649	AT3G09440.1 (+1)	71 kDa	0	0.533	0.492	0.556	0.465	0.428	0.524	0.405	0.67	0.513
19.3	| Symbols: HSP70, ATHSP70 | heat shock protein 70 | chr3:3991487-3993689 REVERSE LENGTH=650	AT3G12580.1	71 kDa	0	0.348	0.442	0.46	0.417	0.391	0.394	0.351	0.46	0.442
19.4	| Symbols: | Heat shock protein 70 (Hsp 70) family protein | chr5:550296-552565 REVERSE LENGTH=653	AT5G02490.1	71 kDa	0	0.475	0.323	0.36	0.519	0.338	0.505	0.319	0.449	0.375
19.5	| Symbols: ERD2, HSP70T-1 | heat shock protein 70 (Hsp 70) family protein | chr1:21117147-21119241 FORWARD LENGTH=617	AT1G56410.1	68 kDa	0	0.3	0.287	0.287	0.306	0	0.288	0.28	0.34	0
19.6	| Symbols: Hsp70b | heat shock protein 70B | chr1:5502386-5504326 REVERSE LENGTH=646	AT1G16030.1	71 kDa	0	0	0	0	0	0	0	0	0	0
20	Cluster of | Symbols: RBCL | ribulose-bisphosphate carboxylases | chrC:54958-56397 FORWARD LENGTH=479 (ATCG00490.1)	ATCG00490.1	53 kDa	0	0.518	0.401	0.432	0.507	0.353	0.499	0.409	0.374	0.326
20.1	| Symbols: RBCL | ribulose-bisphosphate carboxylases | chrC:54958-56397 FORWARD LENGTH=479	ATCG00490.1	53 kDa	0	0.518	0.401	0.432	0.507	0.353	0.499	0.409	0.374	0.326
20.2	| Symbols: | Ribulose bisphosphate carboxylase large chain, catalytic domain | chr2:3468424-3468774 REVERSE LENGTH=116	AT2G07732.1	13 kDa	0	0	0	0	0	0	0	0	0	0
21	Cluster of GFP_his6-FLAG	GFP_his6-FLAG [3]	?	0.484	0	0	0	0	0	0	0	0	0
21.1	ELF3, ELF4 and MMF1 HFC tag	sp|_x001C_HFCtag|	7 kDa	0.484	0	0	0	0	0	0	0	0	0
22	Cluster of | Symbols: GAPC, GAPC-1, GAPC1 | glyceraldehyde-3-phosphate dehydrogenase C subunit 1 | chr3:1081077-1083131 FORWARD LENGTH=338 (AT3G04120.1)	AT3G04120.1 [2]	37 kDa	0	0.577	0.467	0.604	0.604	0.453	0.577	0.423	0.621	0.467
22.1	| Symbols: GAPC, GAPC-1, GAPC1 | glyceraldehyde-3-phosphate dehydrogenase C subunit 1 | chr3:1081077-1083131 FORWARD LENGTH=338	AT3G04120.1	37 kDa	0	0.577	0.467	0.604	0.604	0.453	0.577	0.423	0.621	0.467
22.2	| Symbols: GAPC-2, GAPC2 | glyceraldehyde-3-phosphate dehydrogenase C2 | chr1:4608465-4610494 REVERSE LENGTH=310	AT1G13440.2	34 kDa	0	0.5	0.394	0.481	0.394	0.365	0.5	0.394	0.413	0.394
23	Cluster of | Symbols: TUB2 | tubulin beta chain 2 | chr5:25181560-25183501 FORWARD LENGTH=450 (AT5G62690.1)	AT5G62690.1 [6]	51 kDa	0	0.209	0.253	0.362	0.302	0.225	0.267	0.232	0.316	0.241
23.1	| Symbols: TUB2 | tubulin beta chain 2 | chr5:25181560-25183501 FORWARD LENGTH=450	AT5G62690.1 (+1)	51 kDa	0	0.209	0.253	0.362	0.302	0.22	0.267	0.227	0.316	0.204
23.2	| Symbols: TUB7 | tubulin beta-7 chain | chr2:12644258-12645932 REVERSE LENGTH=449	AT2G29550.1	51 kDa	0	0.169	0.203	0.339	0.241	0.22	0.216	0.227	0.258	0.241
23.3	| Symbols: TUB5 | tubulin beta-5 chain | chr1:6938033-6940481 REVERSE LENGTH=449	AT1G20010.1	50 kDa	0	0.138	0.209	0.285	0.227	0.209	0.243	0.216	0.216	0.187
23.4	| Symbols: TUB6 | beta-6 tubulin | chr5:3961317-3962971 REVERSE LENGTH=449	AT5G12250.1	51 kDa	0	0.109	0.187	0.263	0.178	0.18	0.214	0.187	0.183	0.14
23.5	| Symbols: TUB4 | tubulin beta chain 4 | chr5:17859442-17860994 REVERSE LENGTH=444	AT5G44340.1	50 kDa	0	0.205	0.232	0.282	0.291	0.225	0.191	0.232	0.241	0.209
23.6	| Symbols: TUB1 | tubulin beta-1 chain | chr1:28451378-28453602 REVERSE LENGTH=447	AT1G75780.1	50 kDa	0	0	0	0	0	0	0	0	0	0
23.7	| Symbols: TUB9 | tubulin beta-9 chain | chr4:11182218-11183840 FORWARD LENGTH=444	AT4G20890.1	50 kDa	0	0	0	0	0	0	0	0	0	0
24	| Symbols: ATRAB8D, ATRABE1B, RABE1b | RAB GTPase homolog E1B | chr4:10990036-10991466 FORWARD LENGTH=476	AT4G20360.1	52 kDa	0	0.441	0.321	0.347	0.305	0.3	0.45	0.305	0.353	0.374
25	| Symbols: ATPA | ATP synthase subunit alpha | chrC:9938-11461 REVERSE LENGTH=507	ATCG00120.1	55 kDa	0	0.371	0.298	0.316	0.31	0.298	0.381	0.339	0.276	0.314
26	Cluster of | Symbols: ACT8 | actin 8 | chr1:18216539-18217947 FORWARD LENGTH=377 (AT1G49240.1)	AT1G49240.1 [6]	42 kDa	0	0.196	0.342	0.403	0.273	0.231	0.21	0.22	0.316	0.316
26.1	| Symbols: ACT8 | actin 8 | chr1:18216539-18217947 FORWARD LENGTH=377	AT1G49240.1 (+1)	42 kDa	0	0.196	0.342	0.403	0.273	0.231	0.21	0.22	0.316	0.316
26.2	| Symbols: ACT7 | actin 7 | chr5:3052809-3054220 FORWARD LENGTH=377	AT5G09810.1	42 kDa	0	0.194	0.342	0.294	0.194	0.196	0.196	0.22	0.316	0.194
26.3	| Symbols: ACT1, AAc1 | actin 1 | chr2:15779761-15781241 FORWARD LENGTH=377	AT2G37620.1 (+2)	42 kDa	0	0.109	0.106	0.0849	0.069	0.106	0	0.069	0.106	0.069
26.4	| Symbols: ACT11 | actin-11 | chr3:3858116-3859609 FORWARD LENGTH=377	AT3G12110.1	42 kDa	0	0	0	0	0	0	0	0	0	0
26.5	| Symbols: | Actin-like ATPase superfamily protein | chr2:17560211-17561945 FORWARD LENGTH=378	AT2G42100.1	42 kDa	0	0	0	0	0	0	0	0	0	0
26.6	| Symbols: | Actin family protein | chr2:17578683-17580222 FORWARD LENGTH=329	AT2G42170.1	37 kDa	0	0	0	0	0	0	0	0	0	0
27	Cluster of | Symbols: BIP, BIP2 | Heat shock protein 70 (Hsp 70) family protein | chr5:16807697-16810480 REVERSE LENGTH=668 (AT5G42020.1)	AT5G42020.1 [2]	74 kDa	0	0.219	0.222	0.241	0.32	0.0928	0.177	0.24	0.428	0.196
27.1	| Symbols: BIP, BIP2 | Heat shock protein 70 (Hsp 70) family protein | chr5:16807697-16810480 REVERSE LENGTH=668	AT5G42020.1	74 kDa	0	0.219	0.222	0.241	0.319	0.0928	0.177	0.24	0.392	0.196
27.2	| Symbols: BIP1 | heat shock protein 70 (Hsp 70) family protein | chr5:10540665-10543274 REVERSE LENGTH=669	AT5G28540.1	74 kDa	0	0.218	0.221	0.241	0.32	0.0927	0.176	0.212	0.428	0.196
27.3	| Symbols: BIP3 | Heat shock protein 70 (Hsp 70) family protein | chr1:2929268-2931804 REVERSE LENGTH=675	AT1G09080.1 (+1)	75 kDa	0	0.0267	0	0	0	0	0.0267	0	0	0
28	Cluster of | Symbols: GAPA, GAPA-1 | glyceraldehyde 3-phosphate dehydrogenase A subunit | chr3:9795226-9796848 FORWARD LENGTH=396 (AT3G26650.1)	AT3G26650.1 [4]	42 kDa	0	0.429	0.341	0.384	0.472	0.404	0.462	0.497	0.336	0.333
28.1	| Symbols: GAPA, GAPA-1 | glyceraldehyde 3-phosphate dehydrogenase A subunit | chr3:9795226-9796848 FORWARD LENGTH=396	AT3G26650.1	42 kDa	0	0.389	0.341	0.384	0.472	0.404	0.462	0.497	0.336	0.333
28.2	| Symbols: GAPA-2 | glyceraldehyde 3-phosphate dehydrogenase A subunit 2 | chr1:4392634-4394283 REVERSE LENGTH=399	AT1G12900.1 (+2)	43 kDa	0	0.429	0.278	0.381	0.356	0.341	0.346	0.383	0.271	0.311
29	Cluster of | Symbols: TUA6 | Tubulin/FtsZ family protein | chr4:8548769-8550319 REVERSE LENGTH=450 (AT4G14960.2)	AT4G14960.2 [5]	50 kDa	0	0.242	0.156	0.316	0.336	0.204	0.313	0.4	0.3	0.144
29.1	| Symbols: TUA6 | Tubulin/FtsZ family protein | chr4:8548769-8550319 REVERSE LENGTH=450	AT4G14960.2	50 kDa	0	0.211	0.156	0.284	0.336	0.204	0.313	0.4	0.3	0.144
29.2	| Symbols: TUA4, TOR2 | tubulin alpha-4 chain | chr1:1356421-1358266 REVERSE LENGTH=450	AT1G04820.1 (+1)	50 kDa	0	0.242	0.156	0.316	0.336	0.204	0.313	0.369	0.3	0.144
29.3	| Symbols: TUA3 | tubulin alpha-3 | chr5:6682761-6684474 REVERSE LENGTH=450	AT5G19770.1 (+1)	50 kDa	0	0.167	0.0333	0.124	0.147	0.0533	0.191	0.271	0.104	0.0844
29.4	| Symbols: TUA1 | alpha-1 tubulin | chr1:24050114-24052296 FORWARD LENGTH=450	AT1G64740.1	50 kDa	0	0.102	0	0.0711	0.0733	0.0289	0.127	0.116	0	0
30	Cluster of | Symbols: SAM1, SAM-1, MAT1, AtSAM1 | S-adenosylmethionine synthetase 1 | chr1:519037-520218 FORWARD LENGTH=393 (AT1G02500.1)	AT1G02500.1 [5]	43 kDa	0	0.234	0.148	0.183	0.234	0.234	0.234	0.27	0.42	0.148
30.1	| Symbols: SAM1, SAM-1, MAT1, AtSAM1 | S-adenosylmethionine synthetase 1 | chr1:519037-520218 FORWARD LENGTH=393	AT1G02500.1 (+1)	43 kDa	0	0.0916	0.148	0.122	0.148	0.173	0.0916	0.226	0.244	0.148
30.2	| Symbols: MTO3, SAMS3, MAT4 | S-adenosylmethionine synthetase family protein | chr3:5952484-5953665 REVERSE LENGTH=393	AT3G17390.1	43 kDa	0	0.234	0.135	0.183	0.234	0.234	0.234	0.27	0.42	0.0992
30.3	| Symbols: MAT3 | methionine adenosyltransferase 3 | chr2:15479721-15480893 REVERSE LENGTH=390	AT2G36880.1 (+1)	42 kDa	0	0.128	0.1	0.136	0.1	0.19	0.128	0.226	0.251	0.1
31	| Symbols: GAPB | glyceraldehyde-3-phosphate dehydrogenase B subunit | chr1:16127552-16129584 FORWARD LENGTH=447	AT1G42970.1	48 kDa	0	0.228	0.311	0.295	0.309	0.313	0.19	0.38	0.177	0.403
32	Cluster of | Symbols: PGK1 | phosphoglycerate kinase 1 | chr3:4061127-4063140 REVERSE LENGTH=481 (AT3G12780.1)	AT3G12780.1 [5]	50 kDa	0	0.214	0.21	0.281	0.289	0.239	0.31	0.237	0.177	0.187
32.1	| Symbols: PGK1 | phosphoglycerate kinase 1 | chr3:4061127-4063140 REVERSE LENGTH=481	AT3G12780.1	50 kDa	0	0.214	0.21	0.281	0.289	0.239	0.31	0.237	0.177	0.187
32.2	| Symbols: PGK | phosphoglycerate kinase | chr1:29924347-29926295 REVERSE LENGTH=401	AT1G79550.1 (+1)	42 kDa	0	0	0	0	0.0873	0.0873	0	0.0873	0.0873	0
32.3	| Symbols: | Phosphoglycerate kinase family protein | chr1:21028403-21030454 FORWARD LENGTH=478	AT1G56190.1 (+1)	50 kDa	0	0.119	0.119	0.19	0.126	0.119	0.14	0.184	0.14	0.119
33	Cluster of | Symbols: ATCIMS, ATMETS, ATMS1 | Cobalamin-independent synthase family protein | chr5:5935771-5939195 FORWARD LENGTH=765 (AT5G17920.1)	AT5G17920.1 [2]	84 kDa	0	0.178	0.107	0.119	0.116	0.0732	0.231	0.0863	0.115	0.145
33.1	| Symbols: ATCIMS, ATMETS, ATMS1 | Cobalamin-independent synthase family protein | chr5:5935771-5939195 FORWARD LENGTH=765	AT5G17920.1 (+1)	84 kDa	0	0.178	0.107	0.119	0.116	0.0732	0.231	0.0863	0.115	0.145
33.2	| Symbols: ATMS2, MS2 | methionine synthase 2 | chr3:957602-960740 FORWARD LENGTH=765	AT3G03780.1 (+2)	85 kDa	0	0	0	0	0	0	0	0	0	0
33.3	| Symbols: ATMS3, MS3 | methionine synthase 3 | chr5:7124397-7128353 REVERSE LENGTH=812	AT5G20980.1 (+1)	91 kDa	0	0	0	0	0	0	0	0	0	0
34	Cluster of | Symbols: EIF4A1, RH4, TIF4A1 | eukaryotic translation initiation factor 4A1 | chr3:4592635-4594128 REVERSE LENGTH=412 (AT3G13920.1)	AT3G13920.1 [3]	47 kDa	0	0.206	0.138	0.238	0.133	0.0728	0.25	0.167	0.267	0.117
34.1	| Symbols: EIF4A1, RH4, TIF4A1 | eukaryotic translation initiation factor 4A1 | chr3:4592635-4594128 REVERSE LENGTH=412	AT3G13920.1 (+1)	47 kDa	0	0.206	0.138	0.238	0.129	0.0728	0.25	0.158	0.255	0.117
34.2	| Symbols: EIF4A-2 | eif4a-2 | chr1:20260495-20262018 FORWARD LENGTH=412	AT1G54270.1	47 kDa	0	0.206	0.138	0.226	0.133	0.0728	0.25	0.167	0.267	0.117
34.3	| Symbols: | DEA(D/H)-box RNA helicase family protein | chr1:27378040-27379593 REVERSE LENGTH=414	AT1G72730.1	47 kDa	0	0	0	0	0	0	0	0	0	0
35	Cluster of | Symbols: LOS1 | Ribosomal protein S5/Elongation factor G/III/V family protein | chr1:20968245-20971077 REVERSE LENGTH=843 (AT1G56070.1)	AT1G56070.1	94 kDa	0	0.0949	0.07	0.0771	0.0937	0.0237	0.114	0.0652	0.149	0.0878
35.1	| Symbols: LOS1 | Ribosomal protein S5/Elongation factor G/III/V family protein | chr1:20968245-20971077 REVERSE LENGTH=843	AT1G56070.1	94 kDa	0	0.0949	0.07	0.0771	0.0937	0.0237	0.114	0.0652	0.149	0.0878
35.2	| Symbols: | Ribosomal protein S5/Elongation factor G/III/V family protein | chr3:4112999-4115708 FORWARD LENGTH=820	AT3G12915.1	91 kDa	0	0	0	0	0	0	0	0	0	0
36	| Symbols: RCA | rubisco activase | chr2:16570951-16573345 REVERSE LENGTH=474	AT2G39730.1	52 kDa	0	0.196	0.133	0.165	0.135	0.133	0.194	0.135	0.281	0.133
37	Cluster of | Symbols: IMPA-2 | importin alpha isoform 2 | chr4:9134450-9137134 REVERSE LENGTH=535 (AT4G16143.1)	AT4G16143.1 [2]	59 kDa	0	0.245	0.262	0.241	0.241	0.0617	0.249	0.17	0.206	0.198
37.1	| Symbols: IMPA-2 | importin alpha isoform 2 | chr4:9134450-9137134 REVERSE LENGTH=535	AT4G16143.1 (+1)	59 kDa	0	0.245	0.262	0.241	0.241	0.0617	0.249	0.17	0.206	0.198
37.2	| Symbols: IMPA-6 | importin alpha isoform 6 | chr1:584397-587036 FORWARD LENGTH=538	AT1G02690.1 (+1)	59 kDa	0	0	0	0	0	0	0.0558	0	0	0
37.3	| Symbols: IMPA-4 | importin alpha isoform 4 | chr1:2994506-2997833 FORWARD LENGTH=538	AT1G09270.1 (+1)	59 kDa	0	0	0	0	0	0	0	0	0	0
37.4	| Symbols: AT-IMP, ATKAP ALPHA, AIMP ALPHA, IMPA-1, IMPA1 | importin alpha isoform 1 | chr3:2120559-2123555 FORWARD LENGTH=532	AT3G06720.1 (+1)	59 kDa	0	0	0	0	0	0	0	0	0	0
38	| Symbols: CAT3, SEN2, ATCAT3 | catalase 3 | chr1:7143142-7146193 FORWARD LENGTH=485	AT1G20620.5	56 kDa	0	0.138	0.12	0.2	0.165	0.2	0.27	0.235	0.146	0.19
39	Cluster of | Symbols: RBCS1A | ribulose bisphosphate carboxylase small chain 1A | chr1:25048465-25049249 REVERSE LENGTH=180 (AT1G67090.1)	AT1G67090.1	20 kDa	0	0.317	0.311	0.261	0.522	0.228	0.361	0.344	0.194	0.311
39.1	| Symbols: RBCS1A | ribulose bisphosphate carboxylase small chain 1A | chr1:25048465-25049249 REVERSE LENGTH=180	AT1G67090.1	20 kDa	0	0.317	0.311	0.261	0.522	0.228	0.361	0.344	0.194	0.311
39.2	| Symbols: RBCS1A | ribulose bisphosphate carboxylase small chain 1A | chr1:25048590-25049249 REVERSE LENGTH=136	AT1G67090.2	15 kDa	0	0	0	0	0	0	0	0	0	0
40	Cluster of | Symbols: | Ribosomal protein S3 family protein | chr5:13710355-13712192 REVERSE LENGTH=248 (AT5G35530.1)	AT5G35530.1 [3]	27 kDa	0	0.252	0.276	0.209	0.277	0.225	0.257	0.226	0.252	0.208
40.1	| Symbols: | Ribosomal protein S3 family protein | chr5:13710355-13712192 REVERSE LENGTH=248	AT5G35530.1	27 kDa	0	0.202	0.226	0.157	0.226	0.169	0.202	0.226	0.214	0.157
40.2	| Symbols: | Ribosomal protein S3 family protein | chr2:13450384-13451669 FORWARD LENGTH=250	AT2G31610.1	28 kDa	0	0.252	0.276	0.208	0.276	0.224	0.256	0.224	0.252	0.208
40.3	| Symbols: | Ribosomal protein S3 family protein | chr3:19951547-19952782 FORWARD LENGTH=249	AT3G53870.1	27 kDa	0	0.201	0.225	0.209	0.277	0.225	0.257	0.225	0.245	0.157
41	Cluster of | Symbols: | Ribulose bisphosphate carboxylase (small chain) family protein | chr5:15377501-15378306 REVERSE LENGTH=181 (AT5G38410.1)	AT5G38410.1 [2]	20 kDa	0	0.414	0.249	0.315	0.414	0.32	0.414	0.343	0.249	0.249
41.1	| Symbols: | Ribulose bisphosphate carboxylase (small chain) family protein | chr5:15377501-15378306 REVERSE LENGTH=181	AT5G38410.1	20 kDa	0	0.414	0.249	0.315	0.414	0.32	0.414	0.343	0.249	0.249
41.2	| Symbols: | Ribulose bisphosphate carboxylase (small chain) family protein | chr5:15384350-15385155 REVERSE LENGTH=181	AT5G38430.1	20 kDa	0	0.309	0.144	0.21	0.309	0.122	0.309	0.243	0.0442	0.144
42	| Symbols: ATP1 | ATP synthase subunit 1 | chrM:302166-303689 REVERSE LENGTH=507	ATMG01190.1	55 kDa	0	0.071	0.112	0.114	0.114	0.114	0.071	0.158	0.107	0.136
43	Cluster of | Symbols: CA1 | carbonic anhydrase 1 | chr3:194853-197873 REVERSE LENGTH=347 (AT3G01500.2)	AT3G01500.2 [4]	37 kDa	0	0.374	0.116	0.301	0.304	0.0502	0.309	0.116	0.112	0.189
43.1	| Symbols: CA1 | carbonic anhydrase 1 | chr3:194853-197873 REVERSE LENGTH=347	AT3G01500.2 (+2)	37 kDa	0	0.374	0.111	0.237	0.304	0.0481	0.296	0.111	0.0556	0.111
43.2	| Symbols: CA2, CA18, BETA CA2 | carbonic anhydrase 2 | chr5:4760536-4762382 FORWARD LENGTH=259	AT5G14740.2	28 kDa	0	0.328	0.116	0.301	0.301	0.0502	0.309	0.116	0.112	0.189
44	Cluster of | Symbols: XW6 | Ribosomal protein S5 family protein | chr1:21689115-21690085 FORWARD LENGTH=284 (AT1G58380.1)	AT1G58380.1 [5]	31 kDa	0	0.137	0.141	0.204	0.196	0.0528	0.197	0.155	0.253	0.201
44.1	| Symbols: XW6 | Ribosomal protein S5 family protein | chr1:21689115-21690085 FORWARD LENGTH=284	AT1G58380.1 (+3)	31 kDa	0	0.0915	0.141	0.155	0.0986	0.0528	0.197	0.155	0.243	0.201
44.2	| Symbols: | Ribosomal protein S5 family protein | chr2:17460016-17461398 REVERSE LENGTH=285	AT2G41840.1	31 kDa	0	0.137	0.0526	0.204	0.196	0.0526	0.196	0.112	0.253	0.158
44.3	At2g41840/T11A7.6 [Arabidopsis thaliana]	gi|15081715|gb|AAK82512.1| (+6)	31 kDa	0	0	0	0	0	0	0	0	0	0
45	Cluster of | Symbols: PYK10, PSR3.1, BGLU23, LEB | Glycosyl hydrolase superfamily protein | chr3:2840657-2843730 REVERSE LENGTH=524 (AT3G09260.1)	AT3G09260.1	60 kDa	0	0.132	0.156	0.12	0.254	0.0954	0.0821	0.0954	0.21	0.162
45.1	| Symbols: PYK10, PSR3.1, BGLU23, LEB | Glycosyl hydrolase superfamily protein | chr3:2840657-2843730 REVERSE LENGTH=524	AT3G09260.1	60 kDa	0	0.132	0.156	0.12	0.254	0.0954	0.0821	0.0954	0.21	0.162
45.2	| Symbols: BGLU22 | Glycosyl hydrolase superfamily protein | chr1:24706759-24709737 REVERSE LENGTH=524	AT1G66280.1	60 kDa	0	0	0	0	0	0	0	0	0	0
46	Cluster of | Symbols: CAB3, AB180, LHCB1.2 | chlorophyll A/B binding protein 3 | chr1:10472443-10473246 REVERSE LENGTH=267 (AT1G29910.1)	AT1G29910.1 [5]	28 kDa	0	0.247	0.184	0.184	0.247	0.0749	0.487	0.0749	0.0749	0.184
46.1	| Symbols: CAB3, AB180, LHCB1.2 | chlorophyll A/B binding protein 3 | chr1:10472443-10473246 REVERSE LENGTH=267	AT1G29910.1 (+2)	28 kDa	0	0.247	0.184	0.184	0.247	0.0749	0.487	0.0749	0.0749	0.184
46.2	| Symbols: LHCB2.4, LHCB2.3, LHCB2 | photosystem II light harvesting complex gene 2.3 | chr3:10256002-10256921 FORWARD LENGTH=266	AT3G27690.1 (+1)	29 kDa	0	0.215	0.0302	0.0302	0.083	0.0302	0.268	0.0302	0	0.0302
47	| Symbols: GS2, GLN2, ATGSL1 | glutamine synthetase 2 | chr5:13831220-13833239 FORWARD LENGTH=430	AT5G35630.1 (+2)	47 kDa	0	0.207	0.144	0.179	0.123	0.123	0.167	0.195	0.0558	0.128
48	Cluster of | Symbols: | Clathrin, heavy chain | chr3:2587171-2595411 REVERSE LENGTH=1703 (AT3G08530.1)	AT3G08530.1 [2]	193 kDa	0	0.0429	0.0129	0.0669	0.0358	0.0129	0.0211	0.0569	0.0399	0.027
48.1	| Symbols: | Clathrin, heavy chain | chr3:2587171-2595411 REVERSE LENGTH=1703	AT3G08530.1	193 kDa	0	0.0429	0.0129	0.0669	0.0358	0.0129	0.0211	0.0499	0.0399	0.027
48.2	| Symbols: | Clathrin, heavy chain | chr3:3482575-3491667 REVERSE LENGTH=1705	AT3G11130.1	193 kDa	0	0.0428	0.0129	0.0598	0.0358	0.0129	0.0211	0.0569	0.0399	0.027
49	| Symbols: | structural constituent of ribosome | chrC:82826-83482 REVERSE LENGTH=218	ATCG00800.1	25 kDa	0	0.133	0.284	0.248	0.133	0.133	0.133	0.206	0.206	0.284
50	Cluster of | Symbols: UBP12 | ubiquitin-specific protease 12 | chr5:2020682-2027834 REVERSE LENGTH=985 (AT5G06600.3)	AT5G06600.3 [3]	115 kDa	0	0.0126	0.0386	0.101	0.068	0.0264	0.0162	0.0386	0.0547	0.0314
50.1	| Symbols: UBP12 | ubiquitin-specific protease 12 | chr5:2020682-2027834 REVERSE LENGTH=985	AT5G06600.3	115 kDa	0	0	0.0386	0.101	0.068	0.0264	0.0162	0.0386	0.0467	0.0264
50.2	| Symbols: UBP13 | ubiquitin-specific protease 13 | chr3:3761758-3770290 REVERSE LENGTH=1115	AT3G11910.1 (+1)	131 kDa	0	0.0126	0.0332	0.0717	0.0206	0	0.0143	0.0108	0.0547	0.0314
51	| Symbols: | GTP binding Elongation factor Tu family protein | chr1:2455559-2457001 FORWARD LENGTH=449	AT1G07920.1 (+5)	50 kDa	0	0.0869	0.0802	0.0423	0.0245	0.118	0.0958	0.136	0.14	0.0802
52	Cluster of | Symbols: HOG1, EMB1395, SAHH1, MEE58, ATSAHH1 | S-adenosyl-L-homocysteine hydrolase | chr4:8054931-8056676 FORWARD LENGTH=485 (AT4G13940.1)	AT4G13940.1	53 kDa	0	0.177	0.101	0.239	0.0887	0.0412	0.153	0.0804	0.0165	0.219
52.1	| Symbols: HOG1, EMB1395, SAHH1, MEE58, ATSAHH1 | S-adenosyl-L-homocysteine hydrolase | chr4:8054931-8056676 FORWARD LENGTH=485	AT4G13940.1	53 kDa	0	0.177	0.101	0.239	0.0887	0.0412	0.153	0.0804	0.0165	0.219
52.2	| Symbols: SAHH2, ATSAHH2 | S-adenosyl-l-homocysteine (SAH) hydrolase 2 | chr3:8588013-8589671 REVERSE LENGTH=485	AT3G23810.1	53 kDa	0	0	0	0	0	0	0	0	0	0
53	Cluster of putative ribosomal protein S27 [Arabidopsis thaliana] (gi|15028165|gb|AAK76706.1|)	gi|15028165|gb|AAK76706.1| [8]	9 kDa	0	0.202	0.357	0.357	0.202	0.202	0.202	0.202	0.357	0.452
53.1	putative ribosomal protein S27 [Arabidopsis thaliana]	gi|15028165|gb|AAK76706.1| (+6)	9 kDa	0	0.202	0.357	0.357	0.202	0.202	0.202	0.202	0.357	0.357
53.2	| Symbols: | Zinc-binding ribosomal protein family protein | chr2:18831243-18831999 FORWARD LENGTH=84	AT2G45710.1	9 kDa	0	0.202	0.357	0.357	0.202	0.202	0.202	0.202	0.357	0.452
53.3	| Symbols: ARS27A, RS27A | ribosomal protein S27 | chr3:22611710-22612632 FORWARD LENGTH=86	AT3G61110.1	10 kDa	0	0	0	0	0	0	0	0	0	0
54	Cluster of | Symbols: | TCP-1/cpn60 chaperonin family protein | chr3:4389685-4392624 FORWARD LENGTH=596 (AT3G13470.1)	AT3G13470.1	63 kDa	0	0.0218	0.0889	0.111	0.0218	0.0436	0.107	0.143	0.094	0.107
54.1	| Symbols: | TCP-1/cpn60 chaperonin family protein | chr3:4389685-4392624 FORWARD LENGTH=596	AT3G13470.1	63 kDa	0	0.0218	0.0889	0.111	0.0218	0.0436	0.107	0.143	0.094	0.107
54.2	| Symbols: | TCP-1/cpn60 chaperonin family protein | chr5:22874058-22876966 FORWARD LENGTH=597	AT5G56500.1 (+1)	63 kDa	0	0	0	0	0	0	0	0	0	0
55	Cluster of | Symbols: HSP81-3, Hsp81.3, AtHsp90-3, AtHsp90.3 | heat shock protein 81-3 | chr5:22681410-22683911 FORWARD LENGTH=699 (AT5G56010.1)	AT5G56010.1	80 kDa	0	0.0215	0.0515	0.0572	0.02	0.0372	0	0.0758	0.0401	0.073
55.1	| Symbols: HSP81-3, Hsp81.3, AtHsp90-3, AtHsp90.3 | heat shock protein 81-3 | chr5:22681410-22683911 FORWARD LENGTH=699	AT5G56010.1	80 kDa	0	0.0215	0.0515	0.0572	0.02	0.0372	0	0.0758	0.0401	0.073
55.2	| Symbols: HSP81-1, ATHS83, HSP81.1, HSP83, ATHSP90.1, AtHsp90-1, HSP90.1 | heat shock protein 90.1 | chr5:21352542-21355147 FORWARD LENGTH=705	AT5G52640.1	81 kDa	0	0	0	0	0	0	0	0	0	0
56	| Symbols: CAT2 | catalase 2 | chr4:16700937-16703215 REVERSE LENGTH=492	AT4G35090.1	57 kDa	0	0.11	0.11	0.13	0.12	0.23	0.148	0.23	0.0752	0.0752
57	| Symbols: ATPB, PB | ATP synthase subunit beta | chrC:52660-54156 REVERSE LENGTH=498	ATCG00480.1	54 kDa	0	0.157	0.0723	0.0944	0.0944	0.0542	0.0602	0.169	0.0964	0.0723
58	| Symbols: | Proline-rich extensin-like family protein | chr4:5323800-5325341 REVERSE LENGTH=513	AT4G08400.1	57 kDa	0	0.0409	0.0409	0.0409	0	0.0409	0.0409	0.0409	0.0819	0.0409
59	| Symbols: RPS1, ARRPS1 | ribosomal protein S1 | chr5:11619262-11621223 REVERSE LENGTH=416	AT5G30510.1	45 kDa	0	0.0264	0.0865	0.113	0.0938	0.113	0.0601	0.0865	0.0913	0.113
60	| Symbols: | Coatomer, beta subunit | chr4:15269460-15272693 FORWARD LENGTH=948	AT4G31490.1	106 kDa	0	0.0148	0.058	0.0802	0.039	0.058	0.0116	0.108	0.0485	0.0696
61	| Symbols: | Transketolase | chr3:22454004-22456824 FORWARD LENGTH=741	AT3G60750.1 (+1)	80 kDa	0	0.0688	0.0418	0.0621	0.0607	0.0621	0.0445	0.198	0.0202	0.0405
62	Cluster of | Symbols: FBA2 | fructose-bisphosphate aldolase 2 | chr4:18163714-18165659 REVERSE LENGTH=398 (AT4G38970.1)	AT4G38970.1 [3]	43 kDa	0	0.254	0.118	0.168	0.0854	0	0.148	0.0477	0.0854	0.0854
62.1	| Symbols: FBA2 | fructose-bisphosphate aldolase 2 | chr4:18163714-18165659 REVERSE LENGTH=398	AT4G38970.1	43 kDa	0	0.254	0.118	0.168	0.0854	0	0.148	0.0477	0.0854	0.0854
62.2	| Symbols: FBA1 | fructose-bisphosphate aldolase 1 | chr2:9128416-9130152 REVERSE LENGTH=399	AT2G21330.1 (+1)	43 kDa	0	0	0	0.0526	0	0	0	0.0326	0	0
63	| Symbols: ATGSTF8, ATGSTF5, GST6, GSTF8 | glutathione S-transferase phi 8 | chr2:19558213-19559266 FORWARD LENGTH=263	AT2G47730.1	29 kDa	0	0.103	0.179	0.076	0.24	0.179	0	0.27	0.236	0.179
64	| Symbols: PSBR | photosystem II subunit R | chr1:29736085-29736781 FORWARD LENGTH=140	AT1G79040.1	15 kDa	0	0	0.207	0.207	0.207	0	0.179	0.207	0.307	0.179
65	Cluster of | Symbols: | Ribosomal protein S11 family protein | chr2:15169925-15171159 FORWARD LENGTH=150 (AT2G36160.1)	AT2G36160.1 [2]	16 kDa	0	0.16	0.16	0.233	0.233	0.0733	0.16	0.233	0.313	0.16
65.1	| Symbols: | Ribosomal protein S11 family protein | chr2:15169925-15171159 FORWARD LENGTH=150	AT2G36160.1	16 kDa	0	0.16	0.16	0.233	0.233	0.0733	0.16	0.233	0.313	0.16
65.2	| Symbols: | Ribosomal protein S11 family protein | chr3:3623757-3624866 REVERSE LENGTH=150	AT3G11510.1	16 kDa	0	0.16	0.16	0.233	0.16	0.0733	0.16	0.16	0.313	0.16
66	Cluster of | Symbols: | Lactate/malate dehydrogenase family protein | chr1:1189418-1191267 REVERSE LENGTH=332 (AT1G04410.1)	AT1G04410.1	36 kDa	0	0.157	0.12	0.0602	0.108	0	0.0602	0.169	0.0482	0.12
66.1	| Symbols: | Lactate/malate dehydrogenase family protein | chr1:1189418-1191267 REVERSE LENGTH=332	AT1G04410.1	36 kDa	0	0.157	0.12	0.0602	0.108	0	0.0602	0.169	0.0482	0.12
66.2	| Symbols: | Lactate/malate dehydrogenase family protein | chr5:22945537-22946718 FORWARD LENGTH=339	AT5G56720.1	37 kDa	0	0	0	0	0	0	0	0	0	0
67	Cluster of | Symbols: | Coatomer, alpha subunit | chr2:9152428-9156577 FORWARD LENGTH=1218 (AT2G21390.1)	AT2G21390.1 [2]	136 kDa	0	0.014	0.00987	0.0419	0	0.023	0.014	0.0386	0.0255	0.023
67.1	| Symbols: | Coatomer, alpha subunit | chr2:9152428-9156577 FORWARD LENGTH=1218	AT2G21390.1	136 kDa	0	0.014	0.00985	0.0419	0	0.023	0.014	0.0386	0.0255	0.023
67.2	| Symbols: | Coatomer, alpha subunit | chr1:22919814-22923728 FORWARD LENGTH=1216	AT1G62020.1	137 kDa	0	0	0	0.0304	0	0	0	0.0304	0.0255	0
68	Cluster of | Symbols: P5CS1, ATP5CS | delta1-pyrroline-5-carboxylate synthase 1 | chr2:16598516-16602939 REVERSE LENGTH=717 (AT2G39800.1)	AT2G39800.1 [2]	78 kDa	0	0	0.0377	0.0391	0.0195	0.0502	0.053	0.0614	0	0.0377
68.1	| Symbols: P5CS1, ATP5CS | delta1-pyrroline-5-carboxylate synthase 1 | chr2:16598516-16602939 REVERSE LENGTH=717	AT2G39800.1 (+1)	78 kDa	0	0	0.0377	0.0391	0.0195	0.0502	0.053	0.0614	0	0.0377
68.2	| Symbols: P5CS2 | delta 1-pyrroline-5-carboxylate synthase 2 | chr3:20624278-20628989 REVERSE LENGTH=726	AT3G55610.1	79 kDa	0	0	0	0	0	0	0	0	0	0
69	| Symbols: RAN-1, RAN1, ATRAN1 | RAS-related nuclear protein-1 | chr5:6760364-6761747 FORWARD LENGTH=221	AT5G20010.1	25 kDa	0	0	0.109	0.439	0.154	0.109	0	0.244	0.0452	0.109
70	Cluster of | Symbols: | Ribosomal protein L30/L7 family protein | chr2:18249227-18250402 REVERSE LENGTH=242 (AT2G44120.1)	AT2G44120.1 [6]	28 kDa	0	0.0496	0.0992	0.103	0.062	0.062	0.0496	0.062	0.062	0.062
70.1	| Symbols: | Ribosomal protein L30/L7 family protein | chr2:18249227-18250402 REVERSE LENGTH=242	AT2G44120.1 (+1)	28 kDa	0	0.0496	0.0992	0.103	0.062	0.062	0.0496	0.062	0.062	0.062
70.2	| Symbols: | Ribosomal protein L30/L7 family protein | chr2:132943-134264 REVERSE LENGTH=242	AT2G01250.1	28 kDa	0	0.0496	0.0372	0.103	0.062	0	0.0496	0.062	0.062	0
70.3	| Symbols: | Ribosomal protein L30/L7 family protein | chr3:4433809-4435109 FORWARD LENGTH=244	AT3G13580.1 (+2)	28 kDa	0	0.0492	0	0.102	0	0	0.0492	0	0	0
71	Cluster of | Symbols: P40, AP40, RP40, RPSAA | 40s ribosomal protein SA | chr1:27243148-27244842 REVERSE LENGTH=298 (AT1G72370.1)	AT1G72370.1 [2]	32 kDa	0	0.0705	0.0805	0.104	0.0403	0.0436	0.0705	0.104	0.178	0.107
71.1	| Symbols: P40, AP40, RP40, RPSAA | 40s ribosomal protein SA | chr1:27243148-27244842 REVERSE LENGTH=298	AT1G72370.1 (+1)	32 kDa	0	0.0705	0.0805	0.104	0.0403	0.0436	0.0705	0.104	0.178	0.107
71.2	| Symbols: RPSAb | 40s ribosomal protein SA B | chr3:1309465-1310846 REVERSE LENGTH=332	AT3G04770.1 (+1)	37 kDa	0	0	0	0	0	0	0	0	0	0
72	Cluster of | Symbols: CLPC, ATHSP93-V, HSP93-V, DCA1, CLPC1 | CLPC homologue 1 | chr5:20715710-20719800 REVERSE LENGTH=929 (AT5G50920.1)	AT5G50920.1	103 kDa	0	0	0.014	0.0237	0	0.0872	0	0.0872	0.0377	0.0237
72.1	| Symbols: CLPC, ATHSP93-V, HSP93-V, DCA1, CLPC1 | CLPC homologue 1 | chr5:20715710-20719800 REVERSE LENGTH=929	AT5G50920.1	103 kDa	0	0	0.014	0.0237	0	0.0872	0	0.0872	0.0377	0.0237
72.2	| Symbols: ATCLPC, ATHSP93-III, HSP93-III | Clp ATPase | chr3:18122363-18126008 REVERSE LENGTH=952	AT3G48870.1 (+1)	106 kDa	0	0	0	0	0	0	0	0	0	0
73	| Symbols: LHCB5 | light harvesting complex of photosystem II 5 | chr4:6408200-6409496 FORWARD LENGTH=280	AT4G10340.1	30 kDa	0	0.243	0.0357	0.0857	0.0357	0	0.193	0.0714	0.0357	0.05
74	| Symbols: ATPE | ATP synthase epsilon chain | chrC:52265-52663 REVERSE LENGTH=132	ATCG00470.1	14 kDa	0	0.5	0.273	0.273	0.348	0.273	0.576	0.273	0.114	0.114
75	Cluster of | Symbols: | Ribosomal protein L4/L1 family | chr5:657830-659526 FORWARD LENGTH=407 (AT5G02870.1)	AT5G02870.1 [4]	45 kDa	0	0	0.0369	0.0369	0.0713	0.0369	0.0345	0.0369	0.155	0.0369
75.1	| Symbols: | Ribosomal protein L4/L1 family | chr5:657830-659526 FORWARD LENGTH=407	AT5G02870.1 (+1)	45 kDa	0	0	0.0369	0.0369	0.0713	0.0369	0.0344	0.0369	0.12	0.0369
75.2	| Symbols: | Ribosomal protein L4/L1 family | chr3:2953813-2955444 FORWARD LENGTH=406	AT3G09630.1 (+1)	45 kDa	0	0	0	0	0.0345	0	0.0345	0	0.155	0
76	| Symbols: | Ribosomal L28e protein family | chr2:8511752-8512995 FORWARD LENGTH=143	AT2G19730.1 (+2)	16 kDa	0	0.133	0.112	0.245	0.245	0	0.245	0	0.329	0.112
77	| Symbols: | GTP binding Elongation factor Tu family protein | chr4:1295751-1298354 REVERSE LENGTH=454	AT4G02930.1	49 kDa	0	0	0.0352	0.101	0.101	0.0705	0	0.0705	0.0352	0.0925
78	| Symbols: | Protein of unknown function, DUF642 | chr3:2564191-2565819 FORWARD LENGTH=365	AT3G08030.1 (+1)	39 kDa	0	0	0.219	0.0932	0.0466	0.0466	0	0.0932	0	0.14
79	| Symbols: PORB | protochlorophyllide oxidoreductase B | chr4:13725648-13727107 FORWARD LENGTH=401	AT4G27440.1 (+1)	43 kDa	0	0.0299	0.0773	0.0474	0	0.0299	0.107	0.0773	0.137	0.0748
80	| Symbols: LHCB6, CP24 | light harvesting complex photosystem II subunit 6 | chr1:5446685-5447676 REVERSE LENGTH=258	AT1G15820.1	28 kDa	0	0.202	0.202	0.202	0.0698	0	0.202	0.0698	0.0698	0.0698
81	| Symbols: ATPC1 | ATPase, F1 complex, gamma subunit protein | chr4:2350761-2351882 REVERSE LENGTH=373	AT4G04640.1	41 kDa	0	0.0724	0.0643	0.0643	0.0724	0.0643	0.0724	0.0643	0.0349	0.0643
82	| Symbols: LHCA4, CAB4 | light-harvesting chlorophyll-protein complex I subunit A4 | chr3:17493622-17494773 REVERSE LENGTH=251	AT3G47470.1	28 kDa	0	0.143	0.0478	0.0478	0.0478	0.0478	0.0677	0.0478	0.0677	0.0478
83	| Symbols: GAPCP-1 | glyceraldehyde-3-phosphate dehydrogenase of plastid 1 | chr1:29916232-29919088 REVERSE LENGTH=422	AT1G79530.1	45 kDa	0	0.0332	0.0806	0.118	0.0332	0	0	0.114	0.0664	0.0806
84	| Symbols: PTAC16 | plastid transcriptionally active 16 | chr3:17228766-17231021 FORWARD LENGTH=510	AT3G46780.1	54 kDa	0	0.0275	0.0373	0.129	0.116	0.0647	0	0.0961	0.0549	0
85	| Symbols: | Protein of unknown function, DUF642 | chr5:8863430-8865394 FORWARD LENGTH=369	AT5G25460.1	40 kDa	0	0.108	0.0352	0	0.0786	0	0.0352	0.0352	0.1	0
86	| Symbols: NIT1, ATNIT1, NITI | nitrilase 1 | chr3:15986901-15988841 FORWARD LENGTH=346	AT3G44310.1 (+1)	38 kDa	0	0.104	0	0.104	0.153	0	0	0	0.173	0
87	| Symbols: RPL14 | ribosomal protein L14 | chrC:80696-81064 REVERSE LENGTH=122	ATCG00780.1	14 kDa	0	0.131	0.131	0.27	0.131	0	0.131	0.131	0.377	0.131
88	| Symbols: ATARFA1F, ARFA1F | ADP-ribosylation factor A1F | chr1:3513189-3514230 REVERSE LENGTH=181	AT1G10630.1 (+9)	21 kDa	0	0.0552	0.0552	0.0552	0	0.0552	0.171	0.166	0.166	0.0552
89	| Symbols: RPS8 | ribosomal protein S8 | chrC:80068-80472 REVERSE LENGTH=134	ATCG00770.1	15 kDa	0	0	0.0896	0.187	0.187	0.0896	0	0.187	0.187	0.187
90	| Symbols: | ATPase, V1 complex, subunit B protein | chr1:7016971-7020290 FORWARD LENGTH=487	AT1G20260.1	54 kDa	0	0.0616	0.0308	0.0308	0.0719	0	0.0595	0	0	0.0616
91	| Symbols: | ARM repeat superfamily protein | chr5:21714016-21716709 FORWARD LENGTH=870	AT5G53480.1	96 kDa	0	0.0506	0.046	0.0138	0.0138	0	0.0644	0.0322	0.0356	0.0138
92	Cluster of | Symbols: | Ribosomal protein S27a / Ubiquitin family protein | chr1:8314940-8315410 FORWARD LENGTH=156 (AT1G23410.1)	AT1G23410.1 [2]	18 kDa	0.1	0	0.0513	0.154	0.212	0.154	0.103	0.154	0.154	0.154
92.1	| Symbols: | Ribosomal protein S27a / Ubiquitin family protein | chr1:8314940-8315410 FORWARD LENGTH=156	AT1G23410.1	18 kDa	0	0	0.0513	0.154	0.212	0.154	0.103	0.154	0.154	0.154
92.2	putative polyubiquitin, partial [Arabidopsis thaliana]	gi|28436485|gb|AAO43309.1|	28 kDa	0.1	0	0	0	0	0	0	0	0	0
92.3	| Symbols: UBQ9 | ubiquitin 9 | chr5:14952782-14953750 REVERSE LENGTH=322	AT5G37640.1	36 kDa	0	0	0	0	0	0	0	0	0	0
92.4	| Symbols: UBQ8 | ubiquitin 8 | chr3:3004111-3006006 REVERSE LENGTH=631	AT3G09790.1	72 kDa	0	0	0	0	0	0	0	0	0	0
93	Cluster of | Symbols: ASN2 | asparagine synthetase 2 | chr5:25969224-25972278 FORWARD LENGTH=578 (AT5G65010.1)	AT5G65010.1 [2]	65 kDa	0	0.0381	0.0311	0.0554	0.0554	0.0623	0	0.0623	0	0.0311
93.1	| Symbols: ASN2 | asparagine synthetase 2 | chr5:25969224-25972278 FORWARD LENGTH=578	AT5G65010.1 (+1)	65 kDa	0	0.0381	0.0311	0.0554	0.0554	0.0623	0	0.0623	0	0.0311
93.2	| Symbols: ASN1, DIN6, AT-ASN1 | glutamine-dependent asparagine synthase 1 | chr3:17438136-17441043 REVERSE LENGTH=584	AT3G47340.1 (+1)	66 kDa	0	0	0	0	0	0	0	0	0	0
94	| Symbols: ATARCA, RACK1A_AT, RACK1A | Transducin/WD40 repeat-like superfamily protein | chr1:6222325-6223901 FORWARD LENGTH=327	AT1G18080.1	36 kDa	0	0	0	0	0.0336	0.226	0.0398	0.22	0.0765	0.0734
95	| Symbols: CAC3 | acetyl Co-enzyme a carboxylase carboxyltransferase alpha subunit | chr2:15917612-15920749 FORWARD LENGTH=769	AT2G38040.1 (+1)	85 kDa	0	0	0	0.0806	0.0364	0.0234	0	0.104	0.0156	0
96	| Symbols: AAC1 | ADP/ATP carrier 1 | chr3:2605706-2607030 REVERSE LENGTH=381	AT3G08580.1 (+1)	41 kDa	0	0.084	0.0262	0.0577	0	0	0.0525	0.0262	0.134	0.0604
97	| Symbols: ACCD | acetyl-CoA carboxylase carboxyl transferase subunit beta | chrC:57075-58541 FORWARD LENGTH=488	ATCG00500.1	56 kDa	0	0.0369	0.0656	0.0656	0.0266	0	0.0369	0.0922	0	0.0266
98	| Symbols: PIP2A, PIP2, PIP2;1 | plasma membrane intrinsic protein 2A | chr3:19803906-19805454 REVERSE LENGTH=287	AT3G53420.1 (+1)	30 kDa	0	0.0453	0.105	0.136	0.0941	0	0	0	0	0.105
99	| Symbols: FDH | formate dehydrogenase | chr5:4777043-4779190 FORWARD LENGTH=384	AT5G14780.1	42 kDa	0	0	0.0703	0.0703	0.0703	0.099	0	0.099	0	0.0703
100	Cluster of | Symbols: LOS2, ENO2 | Enolase | chr2:15321081-15323786 REVERSE LENGTH=444 (AT2G36530.1)	AT2G36530.1 [11]	48 kDa	0.115	0.0563	0.128	0.128	0.0338	0	0.0563	0.128	0.0653	0.0946
100.1	| Symbols: LOS2, ENO2 | Enolase | chr2:15321081-15323786 REVERSE LENGTH=444	AT2G36530.1	48 kDa	0	0.0563	0.128	0.128	0.0338	0	0.0563	0.128	0.0653	0.0946
100.2	RecName: Full=Bifunctional enolase 2/transcriptional activator; AltName: Full=2-phospho-D-glycerate hydro-lyase 2; AltName: Full=2-phosphoglycerate dehydratase 2; AltName: Full=LOW EXPRESSION OF OSMOTICALLY RESPONSIVE GENES 1	gi|119350|sp|P25696.1|ENO2_ARATH (+9)	48 kDa	0.115	0	0	0	0	0	0	0	0	0
101	Cluster of | Symbols: GGT1, AOAT1, GGAT1 | glutamate:glyoxylate aminotransferase | chr1:8268720-8271329 REVERSE LENGTH=481 (AT1G23310.1)	AT1G23310.1 [2]	53 kDa	0	0	0.0499	0.0998	0.0374	0.0374	0	0.0873	0	0.0748
101.1	| Symbols: GGT1, AOAT1, GGAT1 | glutamate:glyoxylate aminotransferase | chr1:8268720-8271329 REVERSE LENGTH=481	AT1G23310.1 (+1)	53 kDa	0	0	0.0499	0.0998	0.0374	0.0374	0	0.0873	0	0.0748
101.2	| Symbols: AOAT2, GGT2 | alanine-2-oxoglutarate aminotransferase 2 | chr1:26613222-26615845 FORWARD LENGTH=481	AT1G70580.1 (+3)	53 kDa	0	0	0	0	0	0	0	0	0	0
102	| Symbols: | binding | chr5:19317899-19327014 FORWARD LENGTH=1605	AT5G47690.1 (+2)	181 kDa	0	0	0	0.0224	0	0.0299	0	0.0436	0	0.0118
103	| Symbols: | Ribosomal protein S3Ae | chr3:1329751-1331418 FORWARD LENGTH=262	AT3G04840.1	30 kDa	0	0.122	0.0534	0.126	0.0725	0.0534	0.0534	0.126	0.26	0.0534
104	| Symbols: PSAF | photosystem I subunit F | chr1:11215011-11215939 REVERSE LENGTH=221	AT1G31330.1	24 kDa	0	0.0498	0.0814	0.0814	0.127	0.0814	0	0.0814	0.0814	0.0814
105	Cluster of | Symbols: | Ribosomal protein L6 family | chr4:6463201-6464458 REVERSE LENGTH=194 (AT4G10450.1)	AT4G10450.1 [11]	22 kDa	0.459	0.34	0.552	0.541	0.546	0.402	0.397	0.505	0.598	0.479
105.1	| Symbols: | Ribosomal protein L6 family | chr4:6463201-6464458 REVERSE LENGTH=194	AT4G10450.1	22 kDa	0	0.103	0.149	0.237	0.232	0.149	0.108	0.325	0.144	0.149
105.2	| Symbols: | Ribosomal protein L6 family | chr1:12010986-12012223 FORWARD LENGTH=194	AT1G33120.1 (+1)	22 kDa	0	0.34	0.552	0.541	0.546	0.402	0.397	0.505	0.598	0.479
105.3	60S ribosomal protein L9-2 [Arabidopsis thaliana]	gi|15235114|ref|NP_192783.1| (+7)	22 kDa	0.335	0	0	0	0	0	0	0	0	0
105.4	Ribosomal protein L6 family At1g33120 [Arabidopsis thaliana]	gi|11692872|gb|AAG40039.1|AF324688_1 (+15)	22 kDa	0.459	0	0	0	0	0	0	0	0	0
106	| Symbols: | TCP-1/cpn60 chaperonin family protein | chr5:5247549-5251050 REVERSE LENGTH=535	AT5G16070.1	59 kDa	0	0.101	0.0187	0	0	0	0.0617	0.0224	0.0729	0.028
107	| Symbols: | TCP-1/cpn60 chaperonin family protein | chr5:7087020-7089906 REVERSE LENGTH=527	AT5G20890.1	57 kDa	0	0	0.038	0.038	0.038	0	0.0474	0.038	0.0759	0
108	| Symbols: PIP1B, TMP-A, ATHH2, PIP1;2 | plasma membrane intrinsic protein 1B | chr2:18910450-18911703 FORWARD LENGTH=286	AT2G45960.1 (+2)	31 kDa	0	0.0979	0	0.0979	0.035	0	0.0979	0.035	0.0979	0.0629
109	| Symbols: | Ribosomal L38e protein family | chr2:18046285-18047292 REVERSE LENGTH=69	AT2G43460.1 (+1)	8 kDa	0	0	0	0.188	0.174	0	0	0.174	0.217	0.174
110	| Symbols: | Ribosomal protein L22p/L17e family protein | chr1:9515230-9516725 FORWARD LENGTH=176	AT1G27400.1	20 kDa	0	0.0568	0.0568	0.108	0.0568	0.0568	0.0568	0.108	0	0.108
111	Cluster of | Symbols: | Aldolase superfamily protein | chr2:15296929-15298387 REVERSE LENGTH=358 (AT2G36460.1)	AT2G36460.1	38 kDa	0	0.0475	0.112	0.0391	0.0475	0	0.0475	0	0.12	0.0726
111.1	| Symbols: | Aldolase superfamily protein | chr2:15296929-15298387 REVERSE LENGTH=358	AT2G36460.1	38 kDa	0	0.0475	0.112	0.0391	0.0475	0	0.0475	0.0726	0.12	0.0726
111.2	| Symbols: | Aldolase superfamily protein | chr3:19627383-19628874 REVERSE LENGTH=358	AT3G52930.1	39 kDa	0	0.0475	0.0391	0.0391	0.0475	0	0	0	0	0.0726
112	| Symbols: PSBA | photosystem II reaction center protein A | chrC:383-1444 REVERSE LENGTH=353	ATCG00020.1	39 kDa	0	0.119	0	0.034	0.0538	0.0652	0.119	0	0.0312	0
113	| Symbols: VHA-A | vacuolar ATP synthase subunit A | chr1:29660463-29664575 FORWARD LENGTH=623	AT1G78900.1 (+1)	69 kDa	0	0.0193	0	0.0353	0.0193	0	0.0225	0.0161	0.0433	0.0193
114	| Symbols: ATGSTF9, GLUTTR, ATGSTF7, GSTF9 | glutathione S-transferase PHI 9 | chr2:13139132-13140057 FORWARD LENGTH=215	AT2G30860.1	24 kDa	0	0	0.126	0.0651	0.0651	0	0.228	0.0651	0.0651	0
115	| Symbols: KASI, KAS1 | 3-ketoacyl-acyl carrier protein synthase I | chr5:18774439-18776629 REVERSE LENGTH=473	AT5G46290.1 (+1)	50 kDa	0	0	0.0275	0.0888	0.0613	0.0888	0	0.0803	0.0888	0.0613
116	| Symbols: ATG2484-1, G2484-1 | G2484-1 protein | chr4:9689263-9697172 REVERSE LENGTH=2037	AT4G17330.1	218 kDa	0	0	0	0.00785	0	0.0103	0	0.0663	0	0
117	| Symbols: PTAC17 | plastid transcriptionally active 17 | chr1:30258272-30260570 REVERSE LENGTH=444	AT1G80480.1	49 kDa	0	0	0	0.0653	0	0	0	0.0653	0.0586	0.0856
118	| Symbols: APG1, VTE3, IEP37, E37 | S-adenosyl-L-methionine-dependent methyltransferases superfamily protein | chr3:23415816-23417002 REVERSE LENGTH=338	AT3G63410.1	38 kDa	0	0	0.0533	0.104	0.0533	0	0	0.0533	0	0.0533
119	| Symbols: | oxidoreductases, acting on the aldehyde or oxo group of donors, NAD or NADP as acceptor;copper ion binding | chr2:8613168-8615649 FORWARD LENGTH=401	AT2G19940.1 (+1)	44 kDa	0	0	0.0274	0.0673	0.0399	0.0399	0	0.0673	0	0.0399
120	| Symbols: PIP3, PIP3A, PIP2;7, SIMIP | plasma membrane intrinsic protein 3 | chr4:16708672-16709958 FORWARD LENGTH=280	AT4G35100.1 (+1)	30 kDa	0	0.111	0.0679	0.0679	0.111	0	0.111	0.0679	0.111	0.0679
121	| Symbols: ATRPS5A, AML1, RPS5A | ribosomal protein 5A | chr3:3778175-3779354 REVERSE LENGTH=207	AT3G11940.1 (+1)	23 kDa	0	0.0725	0	0.0628	0.0628	0.0628	0.0725	0.101	0.0628	0.0628
122	| Symbols: CPN60A, CH-CPN60A, SLP | chaperonin-60alpha | chr2:11926603-11929184 FORWARD LENGTH=586	AT2G28000.1	62 kDa	0	0.0597	0	0.0188	0	0	0.0375	0	0	0.0188
123	Cluster of | Symbols: ADK1 | adenosine kinase 1 | chr3:3012645-3014624 FORWARD LENGTH=302 (AT3G09820.2)	AT3G09820.2	33 kDa	0	0.0596	0	0.0596	0.0596	0	0	0.0596	0.113	0.0596
123.1	| Symbols: ADK1 | adenosine kinase 1 | chr3:3012645-3014624 FORWARD LENGTH=302	AT3G09820.2	33 kDa	0	0.0596	0	0.0596	0.0596	0	0	0.0596	0.113	0.0596
123.2	| Symbols: ADK2 | adenosine kinase 2 | chr5:796573-798997 FORWARD LENGTH=345	AT5G03300.1	38 kDa	0	0	0	0	0	0	0	0	0	0
124	| Symbols: ATCTIMC, TPI, CYTOTPI | triosephosphate isomerase | chr3:20553794-20556078 FORWARD LENGTH=254	AT3G55440.1	27 kDa	0	0.0827	0.0906	0.0512	0.0512	0	0	0.0512	0.0512	0.0512
125	| Symbols: PSBB | photosystem II reaction center protein B | chrC:72371-73897 FORWARD LENGTH=508	ATCG00680.1	56 kDa	0	0.0728	0.0276	0.0335	0.061	0	0	0	0.061	0
126	| Symbols: | vacuolar ATP synthase subunit H family protein | chr3:14228846-14232228 REVERSE LENGTH=441	AT3G42050.1	50 kDa	0	0	0	0.0703	0.0748	0.0295	0	0.0295	0.0295	0.0703
127	Cluster of | Symbols: APS1 | ATP sulfurylase 1 | chr3:8112837-8114734 FORWARD LENGTH=463 (AT3G22890.1)	AT3G22890.1	51 kDa	0	0	0	0.0259	0	0.0259	0	0.106	0	0.0259
127.1	| Symbols: APS1 | ATP sulfurylase 1 | chr3:8112837-8114734 FORWARD LENGTH=463	AT3G22890.1	51 kDa	0	0	0	0.0259	0	0.0259	0	0.106	0	0.0259
127.2	| Symbols: APS4 | Pseudouridine synthase/archaeosine transglycosylase-like family protein | chr5:17589631-17591480 REVERSE LENGTH=469	AT5G43780.1	52 kDa	0	0	0	0	0	0	0	0	0	0
127.3	| Symbols: APS3 | Pseudouridine synthase/archaeosine transglycosylase-like family protein | chr4:8413443-8415311 REVERSE LENGTH=465	AT4G14680.1	52 kDa	0	0	0	0	0	0	0	0	0	0
128	| Symbols: | TCP-1/cpn60 chaperonin family protein | chr1:8685504-8688101 REVERSE LENGTH=535	AT1G24510.1 (+1)	59 kDa	0	0.0187	0	0.0411	0.0187	0	0	0.0411	0.0654	0
129	| Symbols: SHM1, STM, SHMT1 | serine transhydroxymethyltransferase 1 | chr4:17831891-17834742 REVERSE LENGTH=517	AT4G37930.1	57 kDa	0	0	0	0	0.0406	0	0	0.0638	0.0232	0
130	| Symbols: | Ribosomal protein S4 | chr5:4935124-4936334 REVERSE LENGTH=198	AT5G15200.1	23 kDa	0	0	0.131	0.0859	0.0455	0	0	0	0.0455	0.0455
131	Cluster of | Symbols: RPS15A | ribosomal protein S15A | chr1:2408413-2409065 REVERSE LENGTH=130 (AT1G07770.1)	AT1G07770.1 [3]	15 kDa	0	0.177	0	0.108	0.0692	0	0.177	0.0692	0.108	0.0692
131.1	| Symbols: RPS15A | ribosomal protein S15A | chr1:2408413-2409065 REVERSE LENGTH=130	AT1G07770.1 (+2)	15 kDa	0	0.177	0	0.108	0.0692	0	0.177	0.0692	0.108	0.0692
131.2	RecName: Full=40S ribosomal protein S15a-1	gi|1173218|sp|P42798.2|R15A1_ARATH (+23)	15 kDa	0	0	0	0	0	0	0	0	0	0
132	Cluster of | Symbols: RPS6, RPS6A | ribosomal protein S6 | chr4:15346306-15347714 REVERSE LENGTH=250 (AT4G31700.1)	AT4G31700.1	28 kDa	0	0.0602	0.0964	0	0	0	0	0	0.0602	0.0602
132.1	| Symbols: RPS6, RPS6A | ribosomal protein S6 | chr4:15346306-15347714 REVERSE LENGTH=250	AT4G31700.1	28 kDa	0	0.06	0.096	0	0	0	0	0	0.06	0.06
132.2	| Symbols: EMB3010, RPS6B | Ribosomal protein S6e | chr5:3258734-3260142 REVERSE LENGTH=249	AT5G10360.1 (+1)	28 kDa	0	0	0	0	0	0	0	0	0	0
133	| Symbols: | ketol-acid reductoisomerase | chr3:21671561-21674639 FORWARD LENGTH=591	AT3G58610.1 (+2)	64 kDa	0	0	0.0525	0.0745	0.022	0	0	0.0423	0	0
134	| Symbols: PSBD | photosystem II reaction center protein D | chrC:32711-33772 FORWARD LENGTH=353	ATCG00270.1	40 kDa	0	0.0935	0.0652	0.0538	0	0	0	0	0	0.0283
135	| Symbols: RACK1C_AT | receptor for activated C kinase 1C | chr3:6211109-6212371 REVERSE LENGTH=326	AT3G18130.1	36 kDa	0	0	0.0736	0	0	0.0736	0.089	0.141	0.0245	0
136	| Symbols: IIL1, ATLEUC1 | isopropyl malate isomerase large subunit 1 | chr4:7804194-7807789 REVERSE LENGTH=509	AT4G13430.1	55 kDa	0	0	0	0	0	0.0413	0	0.0629	0	0
137	| Symbols: SAC52, RPL10, RPL10A | Ribosomal protein L16p/L10e family protein | chr1:4888270-4889408 FORWARD LENGTH=220	AT1G14320.1	25 kDa	0	0	0.105	0.05	0.0545	0.05	0.0545	0.05	0.0545	0.05
138	| Symbols: | Late embryogenesis abundant protein, group 2 | chr2:18226922-18227988 FORWARD LENGTH=325	AT2G44060.1 (+1)	36 kDa	0	0	0.0338	0.0738	0.0738	0	0	0.0738	0.04	0
139	RecName: Full=40S ribosomal protein S24-1	gi|11134742|sp|Q9SS17.1|RS241_ARATH (+9)	15 kDa	0.203	0	0	0.203	0.113	0.18	0	0.113	0.0902	0
140	| Symbols: RPT3 | regulatory particle triple-A ATPase 3 | chr5:23569155-23571116 FORWARD LENGTH=408	AT5G58290.1	46 kDa	0	0.076	0	0.0466	0.0466	0	0.0466	0.0466	0	0.0466
141	Cluster of | Symbols: AHA1, PMA, OST2, HA1 | H(+)-ATPase 1 | chr2:8221858-8227268 FORWARD LENGTH=949 (AT2G18960.1)	AT2G18960.1 [2]	104 kDa	0.0116	0.0327	0	0.0559	0.0327	0	0.0211	0.0116	0.0675	0.0327
141.1	| Symbols: AHA1, PMA, OST2, HA1 | H(+)-ATPase 1 | chr2:8221858-8227268 FORWARD LENGTH=949	AT2G18960.1	104 kDa	0	0.0327	0	0.0558	0.0327	0	0.0211	0.0116	0.0411	0.0327
141.2	| Symbols: AHA2, PMA2, HA2 | H(+)-ATPase 2 | chr4:14770820-14775920 REVERSE LENGTH=948	AT4G30190.1	104 kDa	0	0.0116	0	0.0559	0.0327	0	0	0.0116	0.0675	0.0327
141.3	RecName: Full=ATPase 2, plasma membrane-type; AltName: Full=Proton pump 2	gi|114335|sp|P19456.2|PMA2_ARATH (+20)	104 kDa	0.0116	0	0	0	0	0	0	0	0	0
141.4	| Symbols: AHA3, ATAHA3, HA3 | H(+)-ATPase 3 | chr5:23231208-23236381 REVERSE LENGTH=949	AT5G57350.1 (+1)	104 kDa	0	0	0	0	0	0	0	0	0	0
141.5	| Symbols: AHA8, HA8 | H(+)-ATPase 8 | chr3:14724309-14728062 FORWARD LENGTH=948	AT3G42640.1	104 kDa	0	0	0	0	0	0	0	0	0	0
141.6	| Symbols: AHA10 | autoinhibited H(+)-ATPase isoform 10 | chr1:5904058-5908898 FORWARD LENGTH=947	AT1G17260.1	105 kDa	0	0	0	0	0	0	0	0	0	0
141.7	| Symbols: AHA4, HA4 | H(+)-ATPase 4 | chr3:17693015-17697801 FORWARD LENGTH=960	AT3G47950.1 (+1)	106 kDa	0	0	0	0	0	0	0	0	0	0
142	Cluster of | Symbols: | ATPase, V0/A0 complex, subunit C/D | chr3:10773144-10775594 REVERSE LENGTH=351 (AT3G28710.1)	AT3G28710.1	41 kDa	0	0	0.057	0.0583	0.0437	0	0	0.057	0.0997	0.057
142.1	| Symbols: | ATPase, V0/A0 complex, subunit C/D | chr3:10773144-10775594 REVERSE LENGTH=351	AT3G28710.1	41 kDa	0	0	0.057	0.057	0.0427	0	0	0.057	0.0997	0.057
142.2	| Symbols: | ATPase, V0/A0 complex, subunit C/D | chr3:10778025-10780350 FORWARD LENGTH=343	AT3G28715.2	40 kDa	0	0	0	0.0583	0.0437	0	0	0	0.0437	0
143	| Symbols: | TCP-1/cpn60 chaperonin family protein | chr3:1024432-1027604 FORWARD LENGTH=549	AT3G03960.1	59 kDa	0	0	0	0.0528	0.0565	0	0	0.0273	0.082	0
144	| Symbols: SPA2 | SPA1-related 2 | chr4:6772163-6776675 FORWARD LENGTH=1036	AT4G11110.1	115 kDa	0	0	0	0.0319	0	0	0	0	0.0618	0
145	| Symbols: SHM4 | serine hydroxymethyltransferase 4 | chr4:8048013-8050021 REVERSE LENGTH=471	AT4G13930.1	52 kDa	0	0	0	0	0.0297	0	0	0.0637	0.0955	0
146	| Symbols: | Class-II DAHP synthetase family protein | chr1:7912120-7914742 FORWARD LENGTH=527	AT1G22410.1	58 kDa	0	0	0	0.0721	0.0512	0	0	0.0512	0.0512	0.0512
147	| Symbols: CINV1 | cytosolic invertase 1 | chr1:13122460-13124808 REVERSE LENGTH=551	AT1G35580.1 (+1)	63 kDa	0	0	0.0272	0.0526	0	0	0	0	0.0327	0
148	| Symbols: PSBC | photosystem II reaction center protein C | chrC:33720-35141 FORWARD LENGTH=473	ATCG00280.1	52 kDa	0	0.0698	0.0677	0.0994	0	0	0	0	0.0296	0.0317
149	| Symbols: ATTIP49A, RIN1 | P-loop containing nucleoside triphosphate hydrolases superfamily protein | chr5:7391026-7394071 REVERSE LENGTH=458	AT5G22330.1	50 kDa	0	0	0	0.0502	0	0	0	0.0764	0.0306	0.0262
150	| Symbols: PMDH2 | peroxisomal NAD-malate dehydrogenase 2 | chr5:2993645-2995551 REVERSE LENGTH=354	AT5G09660.1 (+1)	37 kDa	0	0.0395	0	0.0791	0	0	0	0.048	0	0
151	| Symbols: ACC1, AT-ACC1, EMB22, GK, PAS3 | acetyl-CoA carboxylase 1 | chr1:13534196-13543773 FORWARD LENGTH=2254	AT1G36160.1 (+1)	251 kDa	0	0	0	0	0	0	0.00799	0.0262	0	0
152	cysteine proteinase inhibitor, putative; 65918-67271 [Arabidopsis thaliana]	gi|12321971|gb|AAG51028.1|AC069474_27 (+9)	26 kDa	0.132	0	0	0	0	0	0	0	0	0
153	| Symbols: | C2 calcium/lipid-binding plant phosphoribosyltransferase family protein | chr5:2127200-2129584 REVERSE LENGTH=794	AT5G06850.1	91 kDa	0	0	0	0	0	0.0353	0	0.0126	0.0353	0
154	| Symbols: PMEAMT, AtPMEAMT | S-adenosyl-L-methionine-dependent methyltransferases superfamily protein | chr1:17966448-17969077 FORWARD LENGTH=475	AT1G48600.1 (+1)	54 kDa	0	0.0337	0.0337	0.0632	0	0	0	0	0	0
155	| Symbols: RPL24A | ribosomal protein L24 | chr2:15350548-15351819 REVERSE LENGTH=164	AT2G36620.1	19 kDa	0	0.0732	0	0	0.146	0.0732	0	0.0732	0.0732	0
156	| Symbols: RPS11 | ribosomal protein S11 | chrC:78960-79376 REVERSE LENGTH=138	ATCG00750.1	15 kDa	0	0	0.109	0.174	0	0.109	0	0.0652	0	0.109
157	| Symbols: | Inositol monophosphatase family protein | chr1:16468184-16470347 FORWARD LENGTH=341	AT1G43670.1	37 kDa	0	0	0	0.044	0.0909	0	0	0.044	0.044	0
158	| Symbols: NOP56 | homolog of nucleolar protein NOP56 | chr1:20984544-20986893 REVERSE LENGTH=522	AT1G56110.1	59 kDa	0	0.0268	0	0.0364	0	0	0	0.0172	0	0
159	| Symbols: GRF1, GF14 CHI | general regulatory factor 1 | chr4:5775387-5777157 FORWARD LENGTH=267	AT4G09000.1 (+1)	30 kDa	0	0.0712	0	0	0.109	0	0.0712	0	0.124	0
160	| Symbols: | Ribosomal protein L13 family protein | chr3:9064613-9065871 FORWARD LENGTH=206	AT3G24830.1	23 kDa	0	0.068	0.126	0.068	0.068	0	0	0.126	0.126	0.068
161	| Symbols: NSP2, ATNSP2 | nitrile specifier protein 2 | chr2:14029350-14030934 REVERSE LENGTH=471	AT2G33070.1 (+2)	51 kDa	0	0	0.0255	0.0467	0	0	0	0.0255	0.0255	0.0255
162	Cluster of | Symbols: ATJ3, ATJ | DNAJ homologue 3 | chr3:15869179-15871059 REVERSE LENGTH=343 (AT3G44110.2)	AT3G44110.2	38 kDa	0	0	0	0.0787	0.035	0	0	0.035	0.0729	0
162.1	| Symbols: ATJ3, ATJ | DNAJ homologue 3 | chr3:15869179-15871059 REVERSE LENGTH=343	AT3G44110.2	38 kDa	0	0	0	0.0787	0.035	0	0	0.035	0.0729	0
162.2	| Symbols: ATJ2, J2 | DNAJ homologue 2 | chr5:7303798-7305668 REVERSE LENGTH=419	AT5G22060.1	46 kDa	0	0	0	0	0	0	0	0	0	0
163	Cluster of | Symbols: | Granulin repeat cysteine protease family protein | chr3:6723024-6724768 FORWARD LENGTH=452 (AT3G19390.1)	AT3G19390.1	49 kDa	0	0	0	0	0.0354	0	0	0	0.0708	0
163.1	| Symbols: | Granulin repeat cysteine protease family protein | chr3:6723024-6724768 FORWARD LENGTH=452	AT3G19390.1	49 kDa	0	0	0	0	0.0354	0	0	0	0.0708	0
163.2	cysteine proteinase [Arabidopsis thaliana]	gi|11994461|dbj|BAB02463.1| (+4)	49 kDa	0	0	0	0	0	0	0	0	0	0
164	| Symbols: emb2386 | Ribosomal protein L19e family protein | chr1:608120-609391 REVERSE LENGTH=214	AT1G02780.1	25 kDa	0	0	0	0	0	0	0	0	0.201	0
165	| Symbols: cICDH | cytosolic NADP+-dependent isocitrate dehydrogenase | chr1:24539088-24541861 FORWARD LENGTH=410	AT1G65930.1	46 kDa	0	0.0439	0.0317	0.0439	0	0	0.0854	0	0	0
166	| Symbols: | Rieske (2Fe-2S) domain-containing protein | chr1:26936084-26937331 FORWARD LENGTH=287	AT1G71500.1	32 kDa	0	0	0	0.0557	0.108	0	0	0	0.0488	0
167	| Symbols: | Ribosomal protein L10 family protein | chr3:2823364-2825020 REVERSE LENGTH=320	AT3G09200.1	34 kDa	0	0.0875	0.0406	0.0406	0	0	0.175	0	0	0
168	| Symbols: ANNAT1, OXY5, ATOXY5 | annexin 1 | chr1:13225304-13226939 FORWARD LENGTH=317	AT1G35720.1	36 kDa	0	0.0631	0	0	0.0505	0	0	0	0.0883	0.0379
169	| Symbols: | Histone superfamily protein | chr1:2369212-2369523 FORWARD LENGTH=103	AT1G07660.1 (+8)	11 kDa	0	0	0.194	0.194	0	0	0	0	0	0.0777
170	Cluster of | Symbols: RPT5A, ATS6A.2 | regulatory particle triple-A ATPase 5A | chr3:1603540-1605993 FORWARD LENGTH=424 (AT3G05530.1)	AT3G05530.1	47 kDa	0	0	0	0.0473	0	0	0	0.0473	0.0946	0
170.1	| Symbols: RPT5A, ATS6A.2 | regulatory particle triple-A ATPase 5A | chr3:1603540-1605993 FORWARD LENGTH=424	AT3G05530.1	47 kDa	0	0	0	0.0472	0	0	0	0.0472	0.0943	0
170.2	| Symbols: RPT5B | 26S proteasome AAA-ATPase subunit RPT5B | chr1:2936675-2939258 REVERSE LENGTH=423	AT1G09100.1	47 kDa	0	0	0	0	0	0	0	0	0.0946	0
171	Cluster of putative ribosomal protein; 23489-24540 [Arabidopsis thaliana] (gi|12324899|gb|AAG52401.1|AC020579_3)	gi|12324899|gb|AAG52401.1|AC020579_3 [23]	13 kDa	0.33	0	0	0	0	0	0	0	0	0
171.1	putative ribosomal protein; 23489-24540 [Arabidopsis thaliana]	gi|12324899|gb|AAG52401.1|AC020579_3 (+22)	13 kDa	0.33	0	0	0	0	0	0	0	0	0
171.2	Putative ribosomal protein [Arabidopsis thaliana]	gi|13899109|gb|AAK48976.1|AF370549_1 (+6)	13 kDa	0.108	0	0	0	0	0	0	0	0	0
172	| Symbols: | Ribosomal protein S5 family protein | chr2:14300925-14302352 REVERSE LENGTH=303	AT2G33800.1	33 kDa	0	0	0	0	0	0	0	0	0.182	0
173	| Symbols: ATTCP-1, TCP-1 | T-complex protein 1 alpha subunit | chr3:6998544-7002266 REVERSE LENGTH=545	AT3G20050.1	59 kDa	0	0	0	0	0	0	0	0	0.0917	0
174	| Symbols: LHCB3, LHCB3*1 | light-harvesting chlorophyll B-binding protein 3 | chr5:22038424-22039383 FORWARD LENGTH=265	AT5G54270.1	29 kDa	0	0.128	0	0	0	0	0	0	0	0
175	AT5g62300 [Arabidopsis thaliana]	gi|11762182|gb|AAG40369.1|AF325017_1 (+14)	14 kDa	0.194	0	0	0	0	0	0	0	0	0
176	RecName: Full=40S ribosomal protein S24-2	gi|115502823|sp|Q8LC83.2|RS242_ARATH (+12)	15 kDa	0.203	0	0	0.203	0.113	0	0	0.113	0.0902	0.113
177	| Symbols: | Ribosomal protein S3Ae | chr4:16548724-16550222 FORWARD LENGTH=262	AT4G34670.1	30 kDa	0	0.0534	0.0534	0.122	0	0.0534	0.0534	0.122	0.126	0.0534
178	| Symbols: THFS | 10-formyltetrahydrofolate synthetase | chr1:18702064-18704687 FORWARD LENGTH=634	AT1G50480.1	68 kDa	0	0	0	0	0	0.0584	0	0.0521	0	0
179	| Symbols: | UDP-glucose 6-dehydrogenase family protein | chr3:11267375-11268817 REVERSE LENGTH=480	AT3G29360.1 (+1)	53 kDa	0	0	0.0208	0	0	0	0	0	0.0562	0
180	| Symbols: | RNA binding Plectin/S10 domain-containing protein | chr5:21355781-21357003 REVERSE LENGTH=179	AT5G52650.1	20 kDa	0	0	0	0.156	0.0838	0	0	0	0	0
181	RecName: Full=40S ribosomal protein S25-3	gi|115502825|sp|Q8GYL5.2|RS253_ARATH (+19)	12 kDa	0.222	0	0	0	0	0	0	0	0	0
182	| Symbols: RPL2.1 | ribosomal protein L2 | chrC:84337-85843 REVERSE LENGTH=274	ATCG00830.1 (+1)	30 kDa	0	0	0	0	0.062	0	0	0.0985	0	0
183	Cluster of | Symbols: RPL16A | ribosomal protein large subunit 16A | chr2:17791794-17792946 FORWARD LENGTH=182 (AT2G42740.1)	AT2G42740.1 [5]	21 kDa	0.203	0.0769	0.0769	0.0769	0.0769	0.0769	0.0769	0.0769	0.176	0.0769
183.1	| Symbols: RPL16A | ribosomal protein large subunit 16A | chr2:17791794-17792946 FORWARD LENGTH=182	AT2G42740.1 (+4)	21 kDa	0	0.0769	0.0769	0.0769	0.0769	0.0769	0.0769	0.0769	0.176	0.0769
183.2	60S ribosomal protein L11B [Arabidopsis thaliana]	gi|110737006|dbj|BAF00458.1| (+30)	21 kDa	0.203	0	0	0	0	0	0	0	0	0
184	Cluster of jasmonate inducible protein; myrosinase binding protein-like [Arabidopsis thaliana] (gi|13877575|gb|AAK43865.1|AF370488_1)	gi|13877575|gb|AAK43865.1|AF370488_1 [17]	32 kDa	0.0906	0	0	0.047	0.0336	0	0	0	0	0
184.1	jasmonate inducible protein; myrosinase binding protein-like [Arabidopsis thaliana]	gi|13877575|gb|AAK43865.1|AF370488_1 (+16)	32 kDa	0.0906	0	0	0	0	0	0	0	0	0
184.2	| Symbols: PBP1, JAL30 | PYK10-binding protein 1 | chr3:5579560-5580674 FORWARD LENGTH=298	AT3G16420.1 (+2)	32 kDa	0	0	0	0.047	0.0336	0	0	0	0	0
185	AT3g05590/F18C1_14 [Arabidopsis thaliana]	gi|14335090|gb|AAK59824.1| (+12)	21 kDa	0.203	0	0	0	0	0	0	0	0	0
186	| Symbols: ASP2, AAT2 | aspartate aminotransferase 2 | chr5:6598201-6601597 FORWARD LENGTH=405	AT5G19550.1	44 kDa	0	0	0	0	0	0	0	0.0963	0	0
187	hypothetical protein [Arabidopsis thaliana]	gi|110740673|dbj|BAE98439.1| (+8)	25 kDa	0.131	0	0	0	0	0	0	0	0	0
188	ribosomal protein S18 [Arabidopsis thaliana]	gi|10086474|gb|AAG12534.1|AC015446_15 (+52)	18 kDa	0.132	0	0	0	0	0	0	0	0	0
189	| Symbols: | ATP synthase alpha/beta family protein | chr5:2818395-2821149 REVERSE LENGTH=556	AT5G08670.1 (+2)	60 kDa	0	0	0	0.045	0	0	0	0.0612	0	0
190	Cluster of | Symbols: ATL5, PGY3, OLI5, RPL5A | ribosomal protein L5 | chr3:9269573-9271327 REVERSE LENGTH=301 (AT3G25520.1)	AT3G25520.1 [3]	34 kDa	0	0.0864	0	0	0	0	0.0299	0	0	0
190.1	| Symbols: ATL5, PGY3, OLI5, RPL5A | ribosomal protein L5 | chr3:9269573-9271327 REVERSE LENGTH=301	AT3G25520.1 (+2)	34 kDa	0	0.0864	0	0	0	0	0.0299	0	0	0
190.2	RecName: Full=60S ribosomal protein L5-1	gi|108860938|sp|Q8LBI1.2|RL51_ARATH (+23)	34 kDa	0	0	0	0	0	0	0	0	0	0
191	Cluster of | Symbols: EMB2719, HAP15 | PAM domain (PCI/PINT associated module) protein | chr1:7001409-7004154 REVERSE LENGTH=488 (AT1G20200.1)	AT1G20200.1	56 kDa	0	0	0	0	0	0	0	0	0.043	0
191.1	| Symbols: EMB2719, HAP15 | PAM domain (PCI/PINT associated module) protein | chr1:7001409-7004154 REVERSE LENGTH=488	AT1G20200.1	56 kDa	0	0	0	0	0	0	0	0	0.043	0
191.2	| Symbols: | PAM domain (PCI/PINT associated module) protein | chr1:28524623-28526718 REVERSE LENGTH=487	AT1G75990.1	56 kDa	0	0	0	0	0	0	0	0	0	0
192	| Symbols: | Ribose 5-phosphate isomerase, type A protein | chr3:1313365-1314195 FORWARD LENGTH=276	AT3G04790.1	29 kDa	0	0.13	0	0	0	0	0	0	0	0
193	AT4g27090/T24A18_40 [Arabidopsis thaliana]	gi|14190383|gb|AAK55672.1|AF378869_1 (+15)	16 kDa	0.179	0	0	0	0	0	0	0	0	0
194	60S ribosomal protein L22-2 [Arabidopsis thaliana]	gi|145331980|ref|NP_001078112.1| (+12)	14 kDa	0.218	0	0	0	0	0	0	0	0	0
195	| Symbols: | Ribosomal protein L13 family protein | chr3:2252092-2253332 FORWARD LENGTH=206	AT3G07110.1	23 kDa	0	0.068	0.068	0.068	0.068	0	0	0.068	0.131	0.068
196	60S ribosomal protein L8-1 [Arabidopsis thaliana]	gi|15227954|ref|NP_179393.1| (+5)	28 kDa	0.12	0	0	0	0	0	0	0	0	0
197	Cluster of | Symbols: | Ribosomal protein S4 (RPS4A) family protein | chr2:7546598-7548138 FORWARD LENGTH=261 (AT2G17360.1)	AT2G17360.1 [4]	30 kDa	0.0779	0.0728	0	0.0728	0.0728	0	0.0728	0	0.123	0
197.1	| Symbols: | Ribosomal protein S4 (RPS4A) family protein | chr2:7546598-7548138 FORWARD LENGTH=261	AT2G17360.1 (+3)	30 kDa	0	0.0728	0	0.0728	0.0728	0	0.0728	0	0.123	0
197.2	Unknown protein [Arabidopsis thaliana]	gi|13877537|gb|AAK43846.1|AF370469_1 (+32)	30 kDa	0.0779	0	0	0	0	0	0	0	0	0
198	Cluster of | Symbols: | Granulin repeat cysteine protease family protein | chr5:17269784-17272117 REVERSE LENGTH=463 (AT5G43060.1)	AT5G43060.1	51 kDa	0.0533	0	0	0	0	0	0	0	0.0778	0
198.1	| Symbols: | Granulin repeat cysteine protease family protein | chr5:17269784-17272117 REVERSE LENGTH=463	AT5G43060.1	51 kDa	0	0	0	0	0	0	0	0	0.0778	0
198.2	cysteine protease component of protease-inhibitor complex, partial [Arabidopsis thaliana]	gi|110739710|dbj|BAF01762.1| (+5)	32 kDa	0.0533	0	0	0	0	0	0	0	0	0
199	| Symbols: LHCB4.2 | light harvesting complex photosystem II | chr3:2717717-2718665 FORWARD LENGTH=287	AT3G08940.2	31 kDa	0	0	0	0	0.101	0	0	0	0	0
200	| Symbols: EMB2296 | Ribosomal protein L2 family | chr2:7837151-7838160 FORWARD LENGTH=258	AT2G18020.1	28 kDa	0	0	0.0736	0.0736	0.0736	0	0	0.0736	0.12	0
